# Supplementary material for: I8As21Ge25
Source: Acta Crystallogr Sect E Struct Rep Online. 2009 Feb 18;65(Pt 3):i15. doi: 10.1107/S1600536809004991 (PMC2968696; doi:10.1107/S1600536809004991)
Supplement: Supplementary file 1 [file e-65-00i15-sup1.cif]

##############################################################################
###                                                                        ###
###        Electronic paper (Acta Crystallographica Section E)             ###
###                                                                        ###
##############################################################################
#                                                                            #
# This CIF contains the data in a paper accepted for publication in Acta     #
# Crystallographica Section E. It conforms to the requirements of Notes      #
# for Authors for Section E, and has been peer reviewed under the auspices   #
# of the IUCr Commission on Journals.                                        #
#                                                                            #
# Full details of the Crystallographic Information File format               #
# are given in the paper "The Crystallographic Information File (CIF):       #
# a New Standard Archive File for Crystallography" by S. R. Hall, F. H.      #
# Allen and I. D. Brown [Acta Cryst. (1991), A47, 655-685].                  #
#                                                                            #
# The current version of the core CIF dictionary is obtainable from          #
# ftp://ftp.iucr.org/pub/cif_core.dic. The current version number is 2.4.    #
#                                                                            #
# Software is freely available for graphical display of the structure(s) in  #
# this CIF.  For information consult the CIF home page http://www.iucr.org/  #
# cif/home.html                                                              #
#                                                                            #
# This file may be used for bona fide research purposes within the           #
# scientific community so long as proper attribution is given to the journal # 
# article from which it was obtained.                                        #
#                                                                            #
##############################################################################
                                             
data_global
_audit_creation_method     'Jana2000 Version : 25/06/2004'
_journal_date_recd_electronic     2009-01-24
_journal_date_accepted     2009-02-11
_journal_name_full     'Acta Crystallographica, Section E'
_journal_year     2009
_journal_volume     65
_journal_issue      3
_journal_page_first     i15
_journal_page_last     i15
_journal_paper_category     QI
_journal_coeditor_code     BR2095
_publ_contact_author_name     'Katia Ayouz'
_publ_contact_author_address
;
Laboratoire Sciences des Materiaux
Faculte de Chimie
Universite Houari-Boumedienne USTHB
BP 32 El-Alia
16111 Bab-Ezzouar
Alger
Algeria
;
_publ_contact_author_email     bouttondor@yahoo.fr
_publ_contact_author_fax     '00 213 21 24 73 11'
_publ_contact_author_phone     '00 213 21 24 79 50'
_publ_section_title
;
I~8~As~21~Ge~25~
;
loop_
    _publ_author_name
    _publ_author_address
    'Ayouz, Katia'
;
Laboratoire Sciences des Mat\'eriaux USTHB
Facult\'e de Chimie
Universit\'e Houari-Boumedienne
BP 32 El-Alia
16111 Bab-Ezzouar
Alger
Alg\'erie
;
    'Kars, Mohammed'
;
Laboratoire Sciences des Mat\'eriaux USTHB
Facult\'e de Chimie
Universit\'e Houari-Boumedienne
BP 32 El-Alia
16111 Bab-Ezzouar
Alger
Alg\'erie
;
    'Rebbah, Allaoua'
;
Laboratoire Sciences des Mat\'eriaux USTHB
Facult\'e de Chimie
Universit\'e Houari-Boumedienne
BP 32 El-Alia
16111 Bab-Ezzouar
Alger
Alg\'erie
;
    'Rebbah, Houria'
;
Laboratoire Sciences des Mat\'eriaux USTHB
Facult\'e de Chimie
Universit\'e Houari-Boumedienne
BP 32 El-Alia
16111 Bab-Ezzouar
Alger
Alg\'erie
;
data_I
_chemical_name_systematic
;
octaiodine henacosarsenic pentacosagermanium
;
_chemical_name_common     'octaiodo henacosarsenate pentacosagermanide'
_chemical_formula_moiety     ?
_chemical_formula_sum     'As20.897 Ge25.101 I8'
_chemical_formula_structural     '[As21 Ge25] I8'
_chemical_formula_analytical     ?
_chemical_formula_iupac     'I8 As21 Ge25'
_chemical_formula_weight     4403
_chemical_melting_point     ?
_symmetry_cell_setting     cubic
_symmetry_space_group_name_H-M     'P m -3 n'
_symmetry_space_group_name_Hall     '-P 4n 2 3'
loop_
    _symmetry_equiv_pos_site_id
    _symmetry_equiv_pos_as_xyz
    1 x,y,z
    2 1/2-y,1/2+x,1/2+z
    3 x,-y,-z
    4 z,x,y
    5 -x,-y,z
    6 1/2+y,1/2+x,1/2-z
    7 1/2-x,1/2+z,1/2+y
    8 1/2+y,1/2-x,1/2+z
    9 -x,y,-z
    10 -z,-x,y
    11 1/2-y,1/2-x,1/2-z
    12 1/2+x,1/2-z,1/2+y
    13 z,-x,-y
    14 1/2+x,1/2+z,1/2-y
    15 -z,x,-y
    16 1/2-x,1/2-z,1/2-y
    17 1/2+z,1/2-y,1/2+x
    18 y,z,x
    19 1/2-z,1/2+y,1/2+x
    20 -y,-z,x
    21 1/2+z,1/2+y,1/2-x
    22 -y,z,-x
    23 1/2-z,1/2-y,1/2-x
    24 y,-z,-x
    25 -x,-y,-z
    26 1/2+y,1/2-x,1/2-z
    27 -x,y,z
    28 -z,-x,-y
    29 x,y,-z
    30 1/2-y,1/2-x,1/2+z
    31 1/2+x,1/2-z,1/2-y
    32 1/2-y,1/2+x,1/2-z
    33 x,-y,z
    34 z,x,-y
    35 1/2+y,1/2+x,1/2+z
    36 1/2-x,1/2+z,1/2-y
    37 -z,x,y
    38 1/2-x,1/2-z,1/2+y
    39 z,-x,y
    40 1/2+x,1/2+z,1/2+y
    41 1/2-z,1/2+y,1/2-x
    42 -y,-z,-x
    43 1/2+z,1/2-y,1/2-x
    44 y,z,-x
    45 1/2-z,1/2-y,1/2+x
    46 y,-z,x
    47 1/2+z,1/2+y,1/2+x
    48 -y,z,x
_cell_length_a     10.5963(6)
_cell_length_b     10.5963(5)
_cell_length_c     10.5963(8)
_cell_angle_alpha     90
_cell_angle_beta     90
_cell_angle_gamma     90
_cell_volume     1189.77(13)
_cell_formula_units_Z     1
_cell_measurement_reflns_used     25
_cell_measurement_theta_min     6.09
_cell_measurement_theta_max     38.00
_cell_measurement_temperature     293
_cell_special_details
; ?
;
_exptl_crystal_description     cubic
_exptl_crystal_colour     colourless
_exptl_crystal_size_max     0.076
_exptl_crystal_size_mid     0.07
_exptl_crystal_size_min     0.035
_exptl_crystal_size_rad     ?
_exptl_crystal_density_diffrn     6.1431(6)
_exptl_crystal_density_meas     ?
_exptl_crystal_density_method     ?
_exptl_crystal_F_000     1917
_exptl_absorpt_coefficient_mu     34.296
_exptl_absorpt_correction_type     Gaussian
_exptl_absorpt_process_details     '(JANA2000; Pet\<r\'i\<cek & Du\<sek, 2000)'
_exptl_absorpt_correction_T_min     0.137
_exptl_absorpt_correction_T_max     0.330
_exptl_special_details
;
;
_diffrn_ambient_temperature     293
_diffrn_radiation_type     'Mo K\a'
_diffrn_radiation_wavelength     0.71069
_diffrn_radiation_source     'fine-focus sealed tube'
_diffrn_radiation_monochromator     'graphite'
_diffrn_measurement_device_type     'Nonius KappaCCD'
_diffrn_measurement_method     \f
_diffrn_detector_area_resol_mean     ?
_diffrn_reflns_number     5499
_diffrn_reflns_av_R_equivalents     0.0642
_diffrn_reflns_av_sigmaI/netI     0.0237
_diffrn_reflns_theta_min     6.09
_diffrn_reflns_theta_max     38.00
_diffrn_reflns_theta_full     38.00
_diffrn_measured_fraction_theta_max     ?
_diffrn_measured_fraction_theta_full     0.99
_diffrn_reflns_limit_h_min     -17
_diffrn_reflns_limit_h_max     18
_diffrn_reflns_limit_k_min     -12
_diffrn_reflns_limit_k_max     10
_diffrn_reflns_limit_l_min     -10
_diffrn_reflns_limit_l_max     17
_diffrn_reflns_reduction_process     ?
_diffrn_standards_number     ?
_diffrn_standards_interval_count     ?
_diffrn_standards_interval_time     ?
_diffrn_standards_decay_%     ?
_refine_special_details
;
Refinement of <i>F</i>^2^ against ALL reflections. The weighted <i>R</i>-factor
<i>wR</i> and goodness of fit <i>S</i> are based on <i>F</i>^2^, conventional
<i>R</i>-factors are based on <i>F</i>, with <i>F</i> set to zero for negative
<i>F</i>^2^. The threshold expression of <i>F</i>^2^ > n*\s(<i>F</i>^2^) is
used only for calculating <i>R</i>-factors <i>etc</i>. and is not relevant to
the choice of reflections for refinement. The program used for refinement,
Jana2000, uses the weighting scheme based on the experimental expectations,
see _refine_ls_weighting_details, that does not force <i>S</i> to be one.
Therefore the values of <i>S</i> are usually larger then the ones from the
<i>SHELX</i> program.
;
_reflns_number_total     606
_reflns_number_gt     454
_reflns_threshold_expression     I>3\s(I)
_refine_ls_structure_factor_coef     F
_refine_ls_R_factor_all     0.0475
_refine_ls_R_factor_gt     0.0297
_refine_ls_wR_factor_gt     0.0347
_refine_ls_wR_factor_ref     0.0373
_refine_ls_goodness_of_fit_ref     1.75
_refine_ls_restrained_S_all     ?
_refine_ls_number_reflns     606
_refine_ls_number_parameters     15
_refine_ls_number_restraints     3
_refine_ls_number_constraints     ?
_refine_ls_hydrogen_treatment     .
_refine_ls_weighting_scheme     sigma
_refine_ls_weighting_details     'w = 1/[\s^2^(F)+0.0001F^2^]'
_refine_ls_shift/su_max     0.0001
_refine_ls_shift/su_mean     0.0000
_refine_diff_density_max     2.48
_refine_diff_density_min     -3.60
_refine_ls_extinction_method     none
_refine_ls_extinction_coef     ?
loop_
    _atom_type_symbol
    _atom_type_scat_dispersion_real
    _atom_type_scat_dispersion_imag
    _atom_type_scat_source
    Ge 0.155 1.800 'International Tables Vol C Tables  4.2.6.8 and 6.1.1.1'
    As 0.050 2.006 'International Tables Vol C Tables  4.2.6.8 and 6.1.1.1'
    I -0.474 1.812 'International Tables Vol C Tables  4.2.6.8 and 6.1.1.1'
_computing_data_collection     'KappaCCD Software (Nonius, 1998)'
_computing_cell_refinement     'KappaCCD Software (Nonius, 1998)'
_computing_data_reduction     'DENZO and SCALEPACK (Otwinowski & Minor, 1997)'
_computing_structure_solution
                    'coordinates taken from analogous clathrates-I (Reference?)'
_computing_structure_refinement     'JANA2000 (Pet\<r\'i\<cek & Du\<sek, 2000)'
_computing_molecular_graphics     'GRETEP (Laugier & Bochu, 2002)'
_computing_publication_material     'JANA2000 (Pet\<r\'i\<cek & Du\<sek, 2000)'
loop_
    _atom_site_type_symbol
    _atom_site_label
    _atom_site_fract_x
    _atom_site_fract_y
    _atom_site_fract_z
    _atom_site_U_iso_or_equiv
    _atom_site_adp_type
    _atom_site_calc_flag
    _atom_site_refinement_flags
    _atom_site_occupancy
    _atom_site_disorder_assembly
    _atom_site_disorder_group
    I I1 0 0 0 0.01086(12) Uani d . 1 . .
    I I2 0.25 0.5 0 0.01537(14) Uani d . 1 . .
    Ge Ge3 0 0.31029(6) 0.11761(6) 0.01180(15) Uani d . 0.971(4) . .
    As As3 0 0.31029(6) 0.11761(6) 0.01180(15) Uani d . 0.029(4) . .
    As As2 0.18337(4) 0.18337(4) 0.18337(4) 0.01082(8) Uani d . 0.900(4) . .
    Ge Ge2 0.18337(4) 0.18337(4) 0.18337(4) 0.01082(8) Uani d . 0.100(4) . .
    As As1 0.25 0 0.5 0.0144(2) Uani d . 0.966(8) . .
    Ge Ge1 0.25 0 0.5 0.0144(2) Uani d . 0.034(8) . .
loop_
    _atom_site_aniso_label
    _atom_site_aniso_U_11
    _atom_site_aniso_U_22
    _atom_site_aniso_U_33
    _atom_site_aniso_U_12
    _atom_site_aniso_U_13
    _atom_site_aniso_U_23
    _atom_site_aniso_type_symbol
    I1 0.0109(2) 0.0109(2) 0.0109(2) 0 0 0 I
    I2 0.0110(3) 0.0176(2) 0.0176(2) 0 0 0 I
    Ge3 0.0112(3) 0.0129(3) 0.0113(3) 0 0 -0.0009(2) Ge
    As3 0.0112(3) 0.0129(3) 0.0113(3) 0 0 -0.0009(2) As
    As2 0.01082(14) 0.01082(14) 0.01082(14) -0.00079(13) -0.00079(13)
                                                                    -0.00079(13)
                                                                              As
    Ge2 0.01082(14) 0.01082(14) 0.01082(14) -0.00079(13) -0.00079(13)
                                                                    -0.00079(13)
                                                                              Ge
    As1 0.0152(5) 0.0140(3) 0.0140(3) 0 0 0 As
    Ge1 0.0152(5) 0.0140(3) 0.0140(3) 0 0 0 Ge
loop_
    _geom_bond_atom_site_label_1
    _geom_bond_atom_site_label_2
    _geom_bond_site_symmetry_1
    _geom_bond_site_symmetry_2
    _geom_bond_distance
    _geom_bond_publ_flag
    I1 Ge3 . . 3.5161(7) ?
    I1 Ge3 . 25_555 3.5161(7) ?
    I1 Ge3 . 4_555 3.5161(7) ?
    I1 Ge3 . 28_555 3.5161(7) ?
    I1 Ge3 . 5_555 3.5161(7) ?
    I1 Ge3 . 29_555 3.5161(7) ?
    I1 Ge3 . 10_555 3.5161(7) ?
    I1 Ge3 . 34_555 3.5161(7) ?
    I1 Ge3 . 18_555 3.5161(7) ?
    I1 Ge3 . 42_555 3.5161(7) ?
    I1 Ge3 . 22_555 3.5161(7) ?
    I1 Ge3 . 46_555 3.5161(7) ?
    I1 As2 . . 3.3655(4) ?
    I1 As2 . 25_555 3.3655(4) ?
    I1 As2 . 3_555 3.3655(4) ?
    I1 As2 . 27_555 3.3655(4) ?
    I1 As2 . 5_555 3.3655(4) ?
    I1 As2 . 29_555 3.3655(4) ?
    I1 As2 . 9_555 3.3655(4) ?
    I1 As2 . 33_555 3.3655(4) ?
    I2 Ge3 . . 3.5513(4) ?
    I2 Ge3 . 25_565 3.5513(4) ?
    I2 Ge3 . 5_565 3.5513(4) ?
    I2 Ge3 . 29_555 3.5513(4) ?
    I2 Ge3 . 7_554 3.5513(4) ?
    I2 Ge3 . 31_555 3.5513(4) ?
    I2 Ge3 . 12_554 3.5513(4) ?
    I2 Ge3 . 36_555 3.5513(4) ?
    I2 As1 . 2_554 3.7464(2) ?
    I2 As1 . 26_555 3.7464(2) ?
    I2 As1 . 17_454 3.7464(2) ?
    I2 As1 . 41_555 3.7464(2) ?
    Ge3 Ge3 . 29_555 2.4925(9) ?
    Ge3 As2 . . 2.4636(6) ?
    Ge3 As2 . 27_555 2.4636(6) ?
    Ge3 As1 . 41_555 2.4513(7) ?
    As2 As2 . 27_555 3.8862(6) ?
    As2 As2 . 29_555 3.8862(6) ?
    As2 As2 . 33_555 3.8862(6) ?
    As2 As2 . 11_555 2.4457(6) ?
loop_
    _geom_angle_atom_site_label_1
    _geom_angle_atom_site_label_2
    _geom_angle_atom_site_label_3
    _geom_angle_site_symmetry_1
    _geom_angle_site_symmetry_2
    _geom_angle_site_symmetry_3
    _geom_angle
    _geom_angle_publ_flag
    Ge3 I1 Ge3 . . 25_555 180 ?
    Ge3 I1 Ge3 . . 4_555 70.644(10) ?
    Ge3 I1 Ge3 . . 28_555 109.356(10) ?
    Ge3 I1 Ge3 . . 5_555 138.482(15) ?
    Ge3 I1 Ge3 . . 10_555 70.644(10) ?
    Ge3 I1 Ge3 . . 34_555 109.356(10) ?
    Ge3 I1 Ge3 . . 18_555 70.644(10) ?
    Ge3 I1 Ge3 . . 42_555 109.356(10) ?
    Ge3 I1 Ge3 . . 22_555 70.644(10) ?
    Ge3 I1 Ge3 . . 46_555 109.356(10) ?
    Ge3 I1 As2 . . 25_555 138.117(9) ?
    Ge3 I1 As2 . . 3_555 138.117(9) ?
    Ge3 I1 As2 . . 5_555 109.587(11) ?
    Ge3 I1 As2 . . 29_555 70.413(11) ?
    Ge3 I1 As2 . . 9_555 70.413(11) ?
    Ge3 I1 As2 . . 33_555 109.587(11) ?
    Ge3 I1 Ge3 25_555 . . 180 ?
    Ge3 I1 Ge3 25_555 . 4_555 109.356(10) ?
    Ge3 I1 Ge3 25_555 . 28_555 70.644(10) ?
    Ge3 I1 Ge3 25_555 . 29_555 138.482(15) ?
    Ge3 I1 Ge3 25_555 . 10_555 109.356(10) ?
    Ge3 I1 Ge3 25_555 . 34_555 70.644(10) ?
    Ge3 I1 Ge3 25_555 . 18_555 109.356(10) ?
    Ge3 I1 Ge3 25_555 . 42_555 70.644(10) ?
    Ge3 I1 Ge3 25_555 . 22_555 109.356(10) ?
    Ge3 I1 Ge3 25_555 . 46_555 70.644(10) ?
    Ge3 I1 As2 25_555 . . 138.117(9) ?
    Ge3 I1 As2 25_555 . 27_555 138.117(9) ?
    Ge3 I1 As2 25_555 . 5_555 70.413(11) ?
    Ge3 I1 As2 25_555 . 29_555 109.587(11) ?
    Ge3 I1 As2 25_555 . 9_555 109.587(11) ?
    Ge3 I1 As2 25_555 . 33_555 70.413(11) ?
    Ge3 I1 Ge3 4_555 . . 70.644(10) ?
    Ge3 I1 Ge3 4_555 . 25_555 109.356(10) ?
    Ge3 I1 Ge3 4_555 . 28_555 180 ?
    Ge3 I1 Ge3 4_555 . 5_555 70.644(10) ?
    Ge3 I1 Ge3 4_555 . 29_555 109.356(10) ?
    Ge3 I1 Ge3 4_555 . 34_555 138.482(15) ?
    Ge3 I1 Ge3 4_555 . 18_555 70.644(10) ?
    Ge3 I1 Ge3 4_555 . 42_555 109.356(10) ?
    Ge3 I1 Ge3 4_555 . 22_555 109.356(10) ?
    Ge3 I1 Ge3 4_555 . 46_555 70.644(10) ?
    Ge3 I1 As2 4_555 . 25_555 138.117(9) ?
    Ge3 I1 As2 4_555 . 3_555 109.587(11) ?
    Ge3 I1 As2 4_555 . 27_555 70.413(11) ?
    Ge3 I1 As2 4_555 . 5_555 70.413(11) ?
    Ge3 I1 As2 4_555 . 29_555 109.587(11) ?
    Ge3 I1 As2 4_555 . 9_555 138.117(9) ?
    Ge3 I1 Ge3 28_555 . . 109.356(10) ?
    Ge3 I1 Ge3 28_555 . 25_555 70.644(10) ?
    Ge3 I1 Ge3 28_555 . 4_555 180 ?
    Ge3 I1 Ge3 28_555 . 5_555 109.356(10) ?
    Ge3 I1 Ge3 28_555 . 29_555 70.644(10) ?
    Ge3 I1 Ge3 28_555 . 10_555 138.482(15) ?
    Ge3 I1 Ge3 28_555 . 18_555 109.356(10) ?
    Ge3 I1 Ge3 28_555 . 42_555 70.644(10) ?
    Ge3 I1 Ge3 28_555 . 22_555 70.644(10) ?
    Ge3 I1 Ge3 28_555 . 46_555 109.356(10) ?
    Ge3 I1 As2 28_555 . . 138.117(9) ?
    Ge3 I1 As2 28_555 . 3_555 70.413(11) ?
    Ge3 I1 As2 28_555 . 27_555 109.587(11) ?
    Ge3 I1 As2 28_555 . 5_555 109.587(11) ?
    Ge3 I1 As2 28_555 . 29_555 70.413(11) ?
    Ge3 I1 As2 28_555 . 33_555 138.117(9) ?
    Ge3 I1 Ge3 5_555 . . 138.482(15) ?
    Ge3 I1 Ge3 5_555 . 4_555 70.644(10) ?
    Ge3 I1 Ge3 5_555 . 28_555 109.356(10) ?
    Ge3 I1 Ge3 5_555 . 29_555 180 ?
    Ge3 I1 Ge3 5_555 . 10_555 70.644(10) ?
    Ge3 I1 Ge3 5_555 . 34_555 109.356(10) ?
    Ge3 I1 Ge3 5_555 . 18_555 109.356(10) ?
    Ge3 I1 Ge3 5_555 . 42_555 70.644(10) ?
    Ge3 I1 Ge3 5_555 . 22_555 109.356(10) ?
    Ge3 I1 Ge3 5_555 . 46_555 70.644(10) ?
    Ge3 I1 As2 5_555 . . 109.587(11) ?
    Ge3 I1 As2 5_555 . 25_555 70.413(11) ?
    Ge3 I1 As2 5_555 . 3_555 70.413(11) ?
    Ge3 I1 As2 5_555 . 27_555 109.587(11) ?
    Ge3 I1 As2 5_555 . 29_555 138.117(9) ?
    Ge3 I1 As2 5_555 . 9_555 138.117(9) ?
    Ge3 I1 Ge3 29_555 . 25_555 138.482(15) ?
    Ge3 I1 Ge3 29_555 . 4_555 109.356(10) ?
    Ge3 I1 Ge3 29_555 . 28_555 70.644(10) ?
    Ge3 I1 Ge3 29_555 . 5_555 180 ?
    Ge3 I1 Ge3 29_555 . 10_555 109.356(10) ?
    Ge3 I1 Ge3 29_555 . 34_555 70.644(10) ?
    Ge3 I1 Ge3 29_555 . 18_555 70.644(10) ?
    Ge3 I1 Ge3 29_555 . 42_555 109.356(10) ?
    Ge3 I1 Ge3 29_555 . 22_555 70.644(10) ?
    Ge3 I1 Ge3 29_555 . 46_555 109.356(10) ?
    Ge3 I1 As2 29_555 . . 70.413(11) ?
    Ge3 I1 As2 29_555 . 25_555 109.587(11) ?
    Ge3 I1 As2 29_555 . 3_555 109.587(11) ?
    Ge3 I1 As2 29_555 . 27_555 70.413(11) ?
    Ge3 I1 As2 29_555 . 5_555 138.117(9) ?
    Ge3 I1 As2 29_555 . 33_555 138.117(9) ?
    Ge3 I1 Ge3 10_555 . . 70.644(10) ?
    Ge3 I1 Ge3 10_555 . 25_555 109.356(10) ?
    Ge3 I1 Ge3 10_555 . 28_555 138.482(15) ?
    Ge3 I1 Ge3 10_555 . 5_555 70.644(10) ?
    Ge3 I1 Ge3 10_555 . 29_555 109.356(10) ?
    Ge3 I1 Ge3 10_555 . 34_555 180 ?
    Ge3 I1 Ge3 10_555 . 18_555 109.356(10) ?
    Ge3 I1 Ge3 10_555 . 42_555 70.644(10) ?
    Ge3 I1 Ge3 10_555 . 22_555 70.644(10) ?
    Ge3 I1 Ge3 10_555 . 46_555 109.356(10) ?
    Ge3 I1 As2 10_555 . . 70.413(11) ?
    Ge3 I1 As2 10_555 . 25_555 109.587(11) ?
    Ge3 I1 As2 10_555 . 3_555 138.117(9) ?
    Ge3 I1 As2 10_555 . 29_555 138.117(9) ?
    Ge3 I1 As2 10_555 . 9_555 109.587(11) ?
    Ge3 I1 As2 10_555 . 33_555 70.413(11) ?
    Ge3 I1 Ge3 34_555 . . 109.356(10) ?
    Ge3 I1 Ge3 34_555 . 25_555 70.644(10) ?
    Ge3 I1 Ge3 34_555 . 4_555 138.482(15) ?
    Ge3 I1 Ge3 34_555 . 5_555 109.356(10) ?
    Ge3 I1 Ge3 34_555 . 29_555 70.644(10) ?
    Ge3 I1 Ge3 34_555 . 10_555 180 ?
    Ge3 I1 Ge3 34_555 . 18_555 70.644(10) ?
    Ge3 I1 Ge3 34_555 . 42_555 109.356(10) ?
    Ge3 I1 Ge3 34_555 . 22_555 109.356(10) ?
    Ge3 I1 Ge3 34_555 . 46_555 70.644(10) ?
    Ge3 I1 As2 34_555 . . 109.587(11) ?
    Ge3 I1 As2 34_555 . 25_555 70.413(11) ?
    Ge3 I1 As2 34_555 . 27_555 138.117(9) ?
    Ge3 I1 As2 34_555 . 5_555 138.117(9) ?
    Ge3 I1 As2 34_555 . 9_555 70.413(11) ?
    Ge3 I1 As2 34_555 . 33_555 109.587(11) ?
    Ge3 I1 Ge3 18_555 . . 70.644(10) ?
    Ge3 I1 Ge3 18_555 . 25_555 109.356(10) ?
    Ge3 I1 Ge3 18_555 . 4_555 70.644(10) ?
    Ge3 I1 Ge3 18_555 . 28_555 109.356(10) ?
    Ge3 I1 Ge3 18_555 . 5_555 109.356(10) ?
    Ge3 I1 Ge3 18_555 . 29_555 70.644(10) ?
    Ge3 I1 Ge3 18_555 . 10_555 109.356(10) ?
    Ge3 I1 Ge3 18_555 . 34_555 70.644(10) ?
    Ge3 I1 Ge3 18_555 . 42_555 180 ?
    Ge3 I1 Ge3 18_555 . 22_555 138.482(15) ?
    Ge3 I1 As2 18_555 . 25_555 138.117(9) ?
    Ge3 I1 As2 18_555 . 3_555 70.413(11) ?
    Ge3 I1 As2 18_555 . 27_555 109.587(11) ?
    Ge3 I1 As2 18_555 . 5_555 138.117(9) ?
    Ge3 I1 As2 18_555 . 9_555 109.587(11) ?
    Ge3 I1 As2 18_555 . 33_555 70.413(11) ?
    Ge3 I1 Ge3 42_555 . . 109.356(10) ?
    Ge3 I1 Ge3 42_555 . 25_555 70.644(10) ?
    Ge3 I1 Ge3 42_555 . 4_555 109.356(10) ?
    Ge3 I1 Ge3 42_555 . 28_555 70.644(10) ?
    Ge3 I1 Ge3 42_555 . 5_555 70.644(10) ?
    Ge3 I1 Ge3 42_555 . 29_555 109.356(10) ?
    Ge3 I1 Ge3 42_555 . 10_555 70.644(10) ?
    Ge3 I1 Ge3 42_555 . 34_555 109.356(10) ?
    Ge3 I1 Ge3 42_555 . 18_555 180 ?
    Ge3 I1 Ge3 42_555 . 46_555 138.482(15) ?
    Ge3 I1 As2 42_555 . . 138.117(9) ?
    Ge3 I1 As2 42_555 . 3_555 109.587(11) ?
    Ge3 I1 As2 42_555 . 27_555 70.413(11) ?
    Ge3 I1 As2 42_555 . 29_555 138.117(9) ?
    Ge3 I1 As2 42_555 . 9_555 70.413(11) ?
    Ge3 I1 As2 42_555 . 33_555 109.587(11) ?
    Ge3 I1 Ge3 22_555 . . 70.644(10) ?
    Ge3 I1 Ge3 22_555 . 25_555 109.356(10) ?
    Ge3 I1 Ge3 22_555 . 4_555 109.356(10) ?
    Ge3 I1 Ge3 22_555 . 28_555 70.644(10) ?
    Ge3 I1 Ge3 22_555 . 5_555 109.356(10) ?
    Ge3 I1 Ge3 22_555 . 29_555 70.644(10) ?
    Ge3 I1 Ge3 22_555 . 10_555 70.644(10) ?
    Ge3 I1 Ge3 22_555 . 34_555 109.356(10) ?
    Ge3 I1 Ge3 22_555 . 18_555 138.482(15) ?
    Ge3 I1 Ge3 22_555 . 46_555 180 ?
    Ge3 I1 As2 22_555 . . 109.587(11) ?
    Ge3 I1 As2 22_555 . 25_555 70.413(11) ?
    Ge3 I1 As2 22_555 . 3_555 138.117(9) ?
    Ge3 I1 As2 22_555 . 5_555 70.413(11) ?
    Ge3 I1 As2 22_555 . 29_555 109.587(11) ?
    Ge3 I1 As2 22_555 . 33_555 138.117(9) ?
    Ge3 I1 Ge3 46_555 . . 109.356(10) ?
    Ge3 I1 Ge3 46_555 . 25_555 70.644(10) ?
    Ge3 I1 Ge3 46_555 . 4_555 70.644(10) ?
    Ge3 I1 Ge3 46_555 . 28_555 109.356(10) ?
    Ge3 I1 Ge3 46_555 . 5_555 70.644(10) ?
    Ge3 I1 Ge3 46_555 . 29_555 109.356(10) ?
    Ge3 I1 Ge3 46_555 . 10_555 109.356(10) ?
    Ge3 I1 Ge3 46_555 . 34_555 70.644(10) ?
    Ge3 I1 Ge3 46_555 . 42_555 138.482(15) ?
    Ge3 I1 Ge3 46_555 . 22_555 180 ?
    Ge3 I1 As2 46_555 . . 70.413(11) ?
    Ge3 I1 As2 46_555 . 25_555 109.587(11) ?
    Ge3 I1 As2 46_555 . 27_555 138.117(9) ?
    Ge3 I1 As2 46_555 . 5_555 109.587(11) ?
    Ge3 I1 As2 46_555 . 29_555 70.413(11) ?
    Ge3 I1 As2 46_555 . 9_555 138.117(9) ?
    As2 I1 As2 . . 25_555 180 ?
    As2 I1 As2 . . 3_555 109.471(10) ?
    As2 I1 As2 . . 27_555 70.529(10) ?
    As2 I1 As2 . . 5_555 109.471(10) ?
    As2 I1 As2 . . 29_555 70.529(10) ?
    As2 I1 As2 . . 9_555 109.471(10) ?
    As2 I1 As2 . . 33_555 70.529(10) ?
    As2 I1 As2 25_555 . . 180 ?
    As2 I1 As2 25_555 . 3_555 70.529(10) ?
    As2 I1 As2 25_555 . 27_555 109.471(10) ?
    As2 I1 As2 25_555 . 5_555 70.529(10) ?
    As2 I1 As2 25_555 . 29_555 109.471(10) ?
    As2 I1 As2 25_555 . 9_555 70.529(10) ?
    As2 I1 As2 25_555 . 33_555 109.471(10) ?
    As2 I1 As2 3_555 . . 109.471(10) ?
    As2 I1 As2 3_555 . 25_555 70.529(10) ?
    As2 I1 As2 3_555 . 27_555 180 ?
    As2 I1 As2 3_555 . 5_555 109.471(10) ?
    As2 I1 As2 3_555 . 29_555 70.529(10) ?
    As2 I1 As2 3_555 . 9_555 109.471(10) ?
    As2 I1 As2 3_555 . 33_555 70.529(10) ?
    As2 I1 As2 27_555 . . 70.529(10) ?
    As2 I1 As2 27_555 . 25_555 109.471(10) ?
    As2 I1 As2 27_555 . 3_555 180 ?
    As2 I1 As2 27_555 . 5_555 70.529(10) ?
    As2 I1 As2 27_555 . 29_555 109.471(10) ?
    As2 I1 As2 27_555 . 9_555 70.529(10) ?
    As2 I1 As2 27_555 . 33_555 109.471(10) ?
    As2 I1 As2 5_555 . . 109.471(10) ?
    As2 I1 As2 5_555 . 25_555 70.529(10) ?
    As2 I1 As2 5_555 . 3_555 109.471(10) ?
    As2 I1 As2 5_555 . 27_555 70.529(10) ?
    As2 I1 As2 5_555 . 29_555 180 ?
    As2 I1 As2 5_555 . 9_555 109.471(10) ?
    As2 I1 As2 5_555 . 33_555 70.529(10) ?
    As2 I1 As2 29_555 . . 70.529(10) ?
    As2 I1 As2 29_555 . 25_555 109.471(10) ?
    As2 I1 As2 29_555 . 3_555 70.529(10) ?
    As2 I1 As2 29_555 . 27_555 109.471(10) ?
    As2 I1 As2 29_555 . 5_555 180 ?
    As2 I1 As2 29_555 . 9_555 70.529(10) ?
    As2 I1 As2 29_555 . 33_555 109.471(10) ?
    As2 I1 As2 9_555 . . 109.471(10) ?
    As2 I1 As2 9_555 . 25_555 70.529(10) ?
    As2 I1 As2 9_555 . 3_555 109.471(10) ?
    As2 I1 As2 9_555 . 27_555 70.529(10) ?
    As2 I1 As2 9_555 . 5_555 109.471(10) ?
    As2 I1 As2 9_555 . 29_555 70.529(10) ?
    As2 I1 As2 9_555 . 33_555 180 ?
    As2 I1 As2 33_555 . . 70.529(10) ?
    As2 I1 As2 33_555 . 25_555 109.471(10) ?
    As2 I1 As2 33_555 . 3_555 70.529(10) ?
    As2 I1 As2 33_555 . 27_555 109.471(10) ?
    As2 I1 As2 33_555 . 5_555 70.529(10) ?
    As2 I1 As2 33_555 . 29_555 109.471(10) ?
    As2 I1 As2 33_555 . 9_555 180 ?
    Ge3 I2 Ge3 . . 25_565 83.521(11) ?
    Ge3 I2 Ge3 . . 5_565 68.952(13) ?
    Ge3 I2 Ge3 . . 7_554 162.500(15) ?
    Ge3 I2 Ge3 . . 31_555 99.156(11) ?
    Ge3 I2 Ge3 . . 12_554 123.809(13) ?
    Ge3 I2 Ge3 . . 36_555 123.809(13) ?
    Ge3 I2 As1 . . 2_554 158.083(10) ?
    Ge3 I2 As1 . . 26_555 97.307(9) ?
    Ge3 I2 As1 . . 17_454 73.781(9) ?
    Ge3 I2 Ge3 25_565 . . 83.521(11) ?
    Ge3 I2 Ge3 25_565 . 29_555 68.952(13) ?
    Ge3 I2 Ge3 25_565 . 7_554 99.156(11) ?
    Ge3 I2 Ge3 25_565 . 31_555 162.500(15) ?
    Ge3 I2 Ge3 25_565 . 12_554 123.809(13) ?
    Ge3 I2 Ge3 25_565 . 36_555 123.809(13) ?
    Ge3 I2 As1 25_565 . 2_554 97.307(9) ?
    Ge3 I2 As1 25_565 . 26_555 158.083(10) ?
    Ge3 I2 Ge3 5_565 . . 68.952(13) ?
    Ge3 I2 Ge3 5_565 . 29_555 83.521(11) ?
    Ge3 I2 Ge3 5_565 . 7_554 123.809(13) ?
    Ge3 I2 Ge3 5_565 . 31_555 123.809(13) ?
    Ge3 I2 Ge3 5_565 . 12_554 162.500(15) ?
    Ge3 I2 Ge3 5_565 . 36_555 99.156(11) ?
    Ge3 I2 As1 5_565 . 2_554 97.307(9) ?
    Ge3 I2 As1 5_565 . 26_555 158.083(10) ?
    Ge3 I2 As1 5_565 . 17_454 73.781(9) ?
    Ge3 I2 Ge3 29_555 . 25_565 68.952(13) ?
    Ge3 I2 Ge3 29_555 . 5_565 83.521(11) ?
    Ge3 I2 Ge3 29_555 . 7_554 123.809(13) ?
    Ge3 I2 Ge3 29_555 . 31_555 123.809(13) ?
    Ge3 I2 Ge3 29_555 . 12_554 99.156(11) ?
    Ge3 I2 Ge3 29_555 . 36_555 162.500(15) ?
    Ge3 I2 As1 29_555 . 2_554 158.083(10) ?
    Ge3 I2 As1 29_555 . 26_555 97.307(9) ?
    Ge3 I2 As1 29_555 . 41_555 73.781(9) ?
    Ge3 I2 Ge3 7_554 . . 162.500(15) ?
    Ge3 I2 Ge3 7_554 . 25_565 99.156(11) ?
    Ge3 I2 Ge3 7_554 . 5_565 123.809(13) ?
    Ge3 I2 Ge3 7_554 . 29_555 123.809(13) ?
    Ge3 I2 Ge3 7_554 . 31_555 83.521(11) ?
    Ge3 I2 Ge3 7_554 . 36_555 68.952(13) ?
    Ge3 I2 As1 7_554 . 26_555 73.781(9) ?
    Ge3 I2 As1 7_554 . 17_454 97.307(9) ?
    Ge3 I2 As1 7_554 . 41_555 158.083(10) ?
    Ge3 I2 Ge3 31_555 . . 99.156(11) ?
    Ge3 I2 Ge3 31_555 . 25_565 162.500(15) ?
    Ge3 I2 Ge3 31_555 . 5_565 123.809(13) ?
    Ge3 I2 Ge3 31_555 . 29_555 123.809(13) ?
    Ge3 I2 Ge3 31_555 . 7_554 83.521(11) ?
    Ge3 I2 Ge3 31_555 . 12_554 68.952(13) ?
    Ge3 I2 As1 31_555 . 2_554 73.781(9) ?
    Ge3 I2 As1 31_555 . 17_454 158.083(10) ?
    Ge3 I2 As1 31_555 . 41_555 97.307(9) ?
    Ge3 I2 Ge3 12_554 . . 123.809(13) ?
    Ge3 I2 Ge3 12_554 . 25_565 123.809(13) ?
    Ge3 I2 Ge3 12_554 . 5_565 162.500(15) ?
    Ge3 I2 Ge3 12_554 . 29_555 99.156(11) ?
    Ge3 I2 Ge3 12_554 . 31_555 68.952(13) ?
    Ge3 I2 Ge3 12_554 . 36_555 83.521(11) ?
    Ge3 I2 As1 12_554 . 2_554 73.781(9) ?
    Ge3 I2 As1 12_554 . 17_454 97.307(9) ?
    Ge3 I2 As1 12_554 . 41_555 158.083(10) ?
    Ge3 I2 Ge3 36_555 . . 123.809(13) ?
    Ge3 I2 Ge3 36_555 . 25_565 123.809(13) ?
    Ge3 I2 Ge3 36_555 . 5_565 99.156(11) ?
    Ge3 I2 Ge3 36_555 . 29_555 162.500(15) ?
    Ge3 I2 Ge3 36_555 . 7_554 68.952(13) ?
    Ge3 I2 Ge3 36_555 . 12_554 83.521(11) ?
    Ge3 I2 As1 36_555 . 26_555 73.781(9) ?
    Ge3 I2 As1 36_555 . 17_454 158.083(10) ?
    Ge3 I2 As1 36_555 . 41_555 97.307(9) ?
    As1 I2 As1 2_554 . 26_555 90 ?
    As1 I2 As1 2_554 . 17_454 120 ?
    As1 I2 As1 2_554 . 41_555 120 ?
    As1 I2 As1 26_555 . 2_554 90 ?
    As1 I2 As1 26_555 . 17_454 120 ?
    As1 I2 As1 26_555 . 41_555 120 ?
    As1 I2 As1 17_454 . 2_554 120 ?
    As1 I2 As1 17_454 . 26_555 120 ?
    As1 I2 As1 17_454 . 41_555 90 ?
    As1 I2 As1 41_555 . 2_554 120 ?
    As1 I2 As1 41_555 . 26_555 120 ?
    As1 I2 As1 41_555 . 17_454 90 ?
    I1 Ge3 I2 . . . 113.887(13) ?
    I1 Ge3 I2 . . 25_565 113.887(13) ?
    I1 Ge3 Ge3 . . 29_555 69.24(2) ?
    I1 Ge3 As2 . . . 65.785(17) ?
    I1 Ge3 As2 . . 27_555 65.785(17) ?
    I1 Ge3 As1 . . 41_555 165.85(3) ?
    I2 Ge3 I2 . . 25_565 96.479(16) ?
    I2 Ge3 Ge3 . . 29_555 69.456(15) ?
    I2 Ge3 As2 . . . 79.626(11) ?
    I2 Ge3 As2 . . 27_555 175.25(2) ?
    I2 Ge3 As1 . . 41_555 74.729(13) ?
    I2 Ge3 I2 25_565 . . 96.479(16) ?
    I2 Ge3 Ge3 25_565 . 29_555 69.456(15) ?
    I2 Ge3 As2 25_565 . . 175.25(2) ?
    I2 Ge3 As2 25_565 . 27_555 79.626(11) ?
    I2 Ge3 As1 25_565 . 41_555 74.729(13) ?
    Ge3 Ge3 As2 29_555 . . 106.43(2) ?
    Ge3 Ge3 As2 29_555 . 27_555 106.43(2) ?
    Ge3 Ge3 As1 29_555 . 41_555 124.91(3) ?
    As2 Ge3 As2 . . 27_555 104.13(3) ?
    As2 Ge3 As1 . . 41_555 106.61(2) ?
    As2 Ge3 As2 27_555 . . 104.13(3) ?
    As2 Ge3 As1 27_555 . 41_555 106.61(2) ?
    I1 As2 Ge3 . . . 72.332(17) ?
    I1 As2 Ge3 . . 4_555 72.332(17) ?
    I1 As2 Ge3 . . 18_555 72.332(17) ?
    I1 As2 As2 . . 27_555 54.736(9) ?
    I1 As2 As2 . . 29_555 54.736(9) ?
    I1 As2 As2 . . 33_555 54.736(9) ?
    I1 As2 As2 . . 11_555 180 ?
    Ge3 As2 Ge3 . . 4_555 111.21(2) ?
    Ge3 As2 Ge3 . . 18_555 111.21(2) ?
    Ge3 As2 As2 . . 29_555 73.570(18) ?
    Ge3 As2 As2 . . 33_555 123.08(2) ?
    Ge3 As2 As2 . . 11_555 107.67(2) ?
    Ge3 As2 Ge3 4_555 . . 111.21(2) ?
    Ge3 As2 Ge3 4_555 . 18_555 111.21(2) ?
    Ge3 As2 As2 4_555 . 27_555 73.570(18) ?
    Ge3 As2 As2 4_555 . 29_555 123.08(2) ?
    Ge3 As2 As2 4_555 . 11_555 107.67(2) ?
    Ge3 As2 Ge3 18_555 . . 111.21(2) ?
    Ge3 As2 Ge3 18_555 . 4_555 111.21(2) ?
    Ge3 As2 As2 18_555 . 27_555 123.08(2) ?
    Ge3 As2 As2 18_555 . 33_555 73.570(18) ?
    Ge3 As2 As2 18_555 . 11_555 107.67(2) ?
    As2 As2 As2 27_555 . 29_555 90 ?
    As2 As2 As2 27_555 . 33_555 90 ?
    As2 As2 As2 27_555 . 11_555 125.264(18) ?
    As2 As2 As2 29_555 . 27_555 90 ?
    As2 As2 As2 29_555 . 33_555 90 ?
    As2 As2 As2 29_555 . 11_555 125.264(18) ?
    As2 As2 As2 33_555 . 27_555 90 ?
    As2 As2 As2 33_555 . 29_555 90 ?
    As2 As2 As2 33_555 . 11_555 125.264(18) ?
    As2 As2 As2 11_555 . 27_555 125.264(18) ?
    As2 As2 As2 11_555 . 29_555 125.264(18) ?
    As2 As2 As2 11_555 . 33_555 125.264(18) ?
    I2 As1 I2 2_545 . 26_455 90 ?
    I2 As1 I2 2_545 . 17_555 120 ?
    I2 As1 I2 2_545 . 41_545 120 ?
    I2 As1 Ge3 2_545 . 4_555 66.131(10) ?
    I2 As1 Ge3 2_545 . 34_556 66.131(10) ?
    I2 As1 Ge3 2_545 . 41_545 79.908(15) ?
    I2 As1 Ge3 2_545 . 45_555 169.908(15) ?
    I2 As1 I2 26_455 . 2_545 90 ?
    I2 As1 I2 26_455 . 17_555 120 ?
    I2 As1 I2 26_455 . 41_545 120 ?
    I2 As1 Ge3 26_455 . 4_555 66.131(10) ?
    I2 As1 Ge3 26_455 . 34_556 66.131(10) ?
    I2 As1 Ge3 26_455 . 41_545 169.908(15) ?
    I2 As1 Ge3 26_455 . 45_555 79.908(15) ?
    I2 As1 I2 17_555 . 2_545 120 ?
    I2 As1 I2 17_555 . 26_455 120 ?
    I2 As1 I2 17_555 . 41_545 90 ?
    I2 As1 Ge3 17_555 . 4_555 169.908(15) ?
    I2 As1 Ge3 17_555 . 34_556 79.908(15) ?
    I2 As1 Ge3 17_555 . 41_545 66.131(10) ?
    I2 As1 Ge3 17_555 . 45_555 66.131(10) ?
    I2 As1 I2 41_545 . 2_545 120 ?
    I2 As1 I2 41_545 . 26_455 120 ?
    I2 As1 I2 41_545 . 17_555 90 ?
    I2 As1 Ge3 41_545 . 4_555 79.908(15) ?
    I2 As1 Ge3 41_545 . 34_556 169.908(15) ?
    I2 As1 Ge3 41_545 . 41_545 66.131(10) ?
    I2 As1 Ge3 41_545 . 45_555 66.131(10) ?
    Ge3 As1 Ge3 4_555 . 34_556 110.18(2) ?
    Ge3 As1 Ge3 4_555 . 41_545 109.116(11) ?
    Ge3 As1 Ge3 4_555 . 45_555 109.116(11) ?
    Ge3 As1 Ge3 34_556 . 4_555 110.18(2) ?
    Ge3 As1 Ge3 34_556 . 41_545 109.116(11) ?
    Ge3 As1 Ge3 34_556 . 45_555 109.116(11) ?
    Ge3 As1 Ge3 41_545 . 4_555 109.116(11) ?
    Ge3 As1 Ge3 41_545 . 34_556 109.116(11) ?
    Ge3 As1 Ge3 41_545 . 45_555 110.18(2) ?
    Ge3 As1 Ge3 45_555 . 4_555 109.116(11) ?
    Ge3 As1 Ge3 45_555 . 34_556 109.116(11) ?
    Ge3 As1 Ge3 45_555 . 41_545 110.18(2) ?
