# Supplementary material for: I8As21Ge25
Source: Acta Crystallogr Sect E Struct Rep Online. 2009 Feb 18;65(Pt 3):i15. doi: 10.1107/S1600536809004991 (PMC2968696; doi:10.1107/S1600536809004991)
Supplement: Supplementary file 2 [file e-65-00i15-Isup2.hkl]

#==============================================================================

data_I

#==============================================================================

# 11. STRUCTURE-FACTOR LIST

loop_
 _refln_index_h                                              
 _refln_index_k                                              
 _refln_index_l                                              
 _refln_intensity_meas                                       
 _refln_intensity_calc                                       
 _refln_intensity_sigma                                      
 _refln_observed_status                                      
  -2   2   2 133965.0   3371.5 1 0 1  0.0000
   2   2   2 115530.3   1708.3 1 0 1  0.0000
   0   1   3   1775.2     29.9 1 0 1  0.0000
  -1   2   3  71356.9    529.0 1 0 1  0.0000
   0   2   3  46354.1    383.8 1 0 1  0.0000
   1   2   3  68230.7    545.2 1 0 1  0.0000
  -2   3   3   1238.5     80.1 1 0 1  0.0000
   0   3   3  29038.5    393.7 1 0 1  0.0000
   2   3   3   1134.3     44.1 1 0 1  0.0000
   0   0   4  55468.8   1072.4 1 0 1  0.0000
  -1   1   4    691.8     42.6 1 0 1  0.0000
   0   1   4  23175.4    180.7 1 0 1  0.0000
   1   1   4    645.6     52.0 1 0 1  0.0000
  -2   2   4   1077.5     68.7 1 0 1  0.0000
  -1   2   4    195.6     36.9 1 0 1  0.0000
   0   2   4   8489.4     96.4 1 0 1  0.0000
   1   2   4    185.7     30.1 1 0 1  0.0000
   2   2   4   1246.9     55.6 1 0 1  0.0000
  -3   3   4  52276.5    652.5 1 0 1  0.0000
  -2   3   4   1251.8     57.8 1 0 1  0.0000
  -1   3   4    144.2     49.2 1 0 1  0.0000
   0   3   4   5664.4    100.7 1 0 1  0.0000
   1   3   4     52.8     33.5 1 0 1  0.0000
   2   3   4   1138.5     36.7 1 0 1  0.0000
   3   3   4  46031.7    415.7 1 0 1  0.0000
  -4   4   4  54736.3   1130.4 1 0 1  0.0000
  -2   4   4  36138.9    411.5 1 0 1  0.0000
   0   4   4  23618.8    389.7 1 0 1  0.0000
   2   4   4  36792.0    454.4 1 0 1  0.0000
   4   4   4  51589.2    807.6 1 0 1  0.0000
   0   1   5   2127.3     46.7 1 0 1  0.0000
  -1   2   5   1424.8     51.8 1 0 1  0.0000
   0   2   5  12924.6    123.9 1 0 1  0.0000
   1   2   5   1460.5     46.7 1 0 1  0.0000
  -2   3   5  77687.5    615.4 1 0 1  0.0000
  -1   3   5  22547.9    202.0 1 0 1  0.0000
   0   3   5  91246.5    789.3 1 0 1  0.0000
   1   3   5  22765.0    229.4 1 0 1  0.0000
   2   3   5  82129.6    813.3 1 0 1  0.0000
  -3   4   5    508.5     68.8 1 0 1  0.0000
  -2   4   5   6894.6    108.1 1 0 1  0.0000
  -1   4   5    155.6     55.0 1 0 1  0.0000
   0   4   5  10782.5    163.8 1 0 1  0.0000
   1   4   5    155.5     53.8 1 0 1  0.0000
   2   4   5   7163.1    103.8 1 0 1  0.0000
   3   4   5    410.6     40.8 1 0 1  0.0000
  -4   5   5  14449.2    265.3 1 0 1  0.0000
  -2   5   5  16061.8    238.0 1 0 1  0.0000
   0   5   5    908.0    125.8 1 0 1  0.0000
   2   5   5  16586.9    272.2 1 0 1  0.0000
   4   5   5  12309.4    147.9 1 0 1  0.0000
   0   0   6 145133.0   2709.0 1 0 1  0.0000
  -1   1   6  28777.5    362.4 1 0 1  0.0000
   0   1   6   2374.0     58.9 1 0 1  0.0000
   1   1   6  28101.5    365.1 1 0 1  0.0000
  -2   2   6   4018.9    109.9 1 0 1  0.0000
  -1   2   6   2804.8     80.0 1 0 1  0.0000
   0   2   6  20232.5    182.8 1 0 1  0.0000
   1   2   6   2872.5     64.6 1 0 1  0.0000
   2   2   6   4005.0    131.1 1 0 1  0.0000
  -3   3   6  18901.3    281.1 1 0 1  0.0000
  -2   3   6    199.8     63.8 1 0 1  0.0000
  -1   3   6   6921.3    106.9 1 0 1  0.0000
   0   3   6   2928.9     84.5 1 0 1  0.0000
   1   3   6   6805.6    100.5 1 0 1  0.0000
   2   3   6    224.4     54.2 1 0 1  0.0000
   3   3   6  18072.5    246.1 1 0 1  0.0000
  -4   4   6   1029.0    141.1 1 0 1  0.0000
  -3   4   6    238.0     85.0 1 0 1  0.0000
  -2   4   6    123.1     73.9 1 0 1  0.0000
  -1   4   6   8745.0    118.5 1 0 1  0.0000
   0   4   6    557.2     75.5 1 0 1  0.0000
   1   4   6   8931.6    131.8 1 0 1  0.0000
   2   4   6     99.6     49.9 1 0 1  0.0000
   3   4   6    183.6     62.5 1 0 1  0.0000
   4   4   6    870.9     72.1 1 0 1  0.0000
  -5   5   6  55721.7    705.2 1 0 1  0.0000
  -4   5   6   3592.5    130.4 1 0 1  0.0000
  -3   5   6   6789.8    130.4 1 0 1  0.0000
  -2   5   6   3738.9    103.1 1 0 1  0.0000
  -1   5   6  20629.1    207.1 1 0 1  0.0000
   0   5   6   2803.0     99.7 1 0 1  0.0000
   1   5   6  22142.2    276.3 1 0 1  0.0000
   2   5   6   3844.6    114.5 1 0 1  0.0000
   3   5   6   6571.2     96.8 1 0 1  0.0000
   4   5   6   3142.0     66.4 1 0 1  0.0000
   5   5   6  48526.9    493.0 1 0 1  0.0000
  -6   6   6   4682.5    491.3 1 0 1  0.0000
  -4   6   6   9055.4    249.1 1 0 1  0.0000
  -2   6   6  38159.3    471.0 1 0 1  0.0000
   0   6   6  12354.6    211.9 1 0 1  0.0000
   2   6   6  43325.8    763.9 1 0 1  0.0000
   4   6   6   8069.6    160.4 1 0 1  0.0000
   6   6   6   4210.8    202.2 1 0 1  0.0000
   0   1   7    769.4     68.2 1 0 1  0.0000
  -1   2   7   5649.5    104.4 1 0 1  0.0000
   0   2   7   2352.5     65.4 1 0 1  0.0000
   1   2   7   6060.2     99.4 1 0 1  0.0000
  -2   3   7   7113.8    113.3 1 0 1  0.0000
  -1   3   7   1161.1     83.2 1 0 1  0.0000
   0   3   7   5511.4    128.0 1 0 1  0.0000
   1   3   7   1175.4     59.8 1 0 1  0.0000
   2   3   7   7587.5    121.2 1 0 1  0.0000
  -3   4   7   5808.9    121.0 1 0 1  0.0000
  -2   4   7   1798.8     91.6 1 0 1  0.0000
  -1   4   7    208.8     76.7 1 0 1  0.0000
   0   4   7    609.4     95.6 1 0 1  0.0000
   1   4   7    274.1     80.7 1 0 1  0.0000
   2   4   7   1867.1     77.0 1 0 1  0.0000
   3   4   7   6305.7    106.1 1 0 1  0.0000
  -4   5   7    839.4    127.0 1 0 1  0.0000
  -3   5   7   6920.8    150.4 1 0 1  0.0000
  -2   5   7   6987.1    139.6 1 0 1  0.0000
  -1   5   7   3802.5    116.4 1 0 1  0.0000
   0   5   7  14263.0    204.8 1 0 1  0.0000
   1   5   7   3830.3    131.5 1 0 1  0.0000
   2   5   7   7341.7    204.9 1 0 1  0.0000
   3   5   7   6832.8    128.5 1 0 1  0.0000
   4   5   7    643.0     80.0 1 0 1  0.0000
  -5   6   7    429.4    159.5 1 0 1  0.0000
  -4   6   7   1600.6    149.8 1 0 1  0.0000
  -3   6   7   8308.5    171.4 1 0 1  0.0000
  -2   6   7   1266.4    115.4 1 0 1  0.0000
  -1   6   7  10838.8    165.7 1 0 1  0.0000
   0   6   7      9.8     98.3 1 0 1  0.0000
   1   6   7  11074.7    197.5 1 0 1  0.0000
   2   6   7   1375.0    171.3 1 0 1  0.0000
   3   6   7   8300.8    151.6 1 0 1  0.0000
   4   6   7   1466.1     95.7 1 0 1  0.0000
   5   6   7    311.0     95.4 1 0 1  0.0000
  -6   7   7   8197.5    259.2 1 0 1  0.0000
  -4   7   7    858.0    207.9 1 0 1  0.0000
  -2   7   7   4090.0    212.2 1 0 1  0.0000
   0   7   7   4977.5    176.1 1 0 1  0.0000
   2   7   7   4707.5    410.3 1 0 1  0.0000
   4   7   7    725.6    152.0 1 0 1  0.0000
   6   7   7   7848.8    176.1 1 0 1  0.0000
   0   0   8  11915.0    293.4 1 0 1  0.0000
  -1   1   8  29484.6    360.5 1 0 1  0.0000
   0   1   8    353.9     79.5 1 0 1  0.0000
   1   1   8  30084.6    354.1 1 0 1  0.0000
  -2   2   8  27160.4    381.9 1 0 1  0.0000
  -1   2   8   2150.0     97.9 1 0 1  0.0000
   0   2   8  20933.5    213.1 1 0 1  0.0000
   1   2   8   2411.2     74.0 1 0 1  0.0000
   2   2   8  28984.5    393.7 1 0 1  0.0000
  -3   3   8   9411.3    207.6 1 0 1  0.0000
  -2   3   8   5736.7    133.1 1 0 1  0.0000
  -1   3   8   9377.7    161.0 1 0 1  0.0000
   0   3   8  16025.8    229.4 1 0 1  0.0000
   1   3   8   9628.5    128.2 1 0 1  0.0000
   2   3   8   6170.6    107.5 1 0 1  0.0000
   3   3   8  10523.8    158.5 1 0 1  0.0000
  -4   4   8  58207.1    681.7 1 0 1  0.0000
  -3   4   8   5848.9    135.0 1 0 1  0.0000
  -2   4   8  12020.5    178.6 1 0 1  0.0000
  -1   4   8   1569.3    111.1 1 0 1  0.0000
   0   4   8  40699.7    452.2 1 0 1  0.0000
   1   4   8   1670.5    101.9 1 0 1  0.0000
   2   4   8  12445.0    180.7 1 0 1  0.0000
   3   4   8   6902.5     85.0 1 0 1  0.0000
   4   4   8  59500.4    687.2 1 0 1  0.0000
  -5   5   8   4782.9    232.1 1 0 1  0.0000
  -4   5   8   3386.7    157.6 1 0 1  0.0000
  -3   5   8  21921.4    242.9 1 0 1  0.0000
  -2   5   8    174.3    130.3 1 0 1  0.0000
  -1   5   8  17079.0    228.8 1 0 1  0.0000
   0   5   8  16914.0    219.9 1 0 1  0.0000
   1   5   8  17468.3    232.8 1 0 1  0.0000
   2   5   8    216.7    146.4 1 0 1  0.0000
   3   5   8  23543.1    281.7 1 0 1  0.0000
   4   5   8   3558.8     91.0 1 0 1  0.0000
   5   5   8   4744.4    176.8 1 0 1  0.0000
  -6   6   8   2910.0    265.2 1 0 1  0.0000
  -5   6   8   5327.0    207.2 1 0 1  0.0000
  -4   6   8  14915.0    257.3 1 0 1  0.0000
  -3   6   8    287.8    143.5 1 0 1  0.0000
  -2   6   8   5947.9    177.5 1 0 1  0.0000
  -1   6   8   1645.5    155.1 1 0 1  0.0000
   0   6   8     -6.7    134.1 1 0 1  0.0000
   1   6   8   1553.8    122.9 1 0 1  0.0000
   2   6   8   6748.0    235.9 1 0 1  0.0000
   3   6   8    405.3    131.6 1 0 1  0.0000
   4   6   8  13797.8    210.4 1 0 1  0.0000
   5   6   8   4997.9    132.6 1 0 1  0.0000
   6   6   8   2691.7     73.3 1 0 1  0.0000
  -7   7   8     85.0     60.2 1 0 1  0.0000
  -6   7   8   2034.6     57.9 1 0 1  0.0000
  -5   7   8    414.3    136.9 1 0 1  0.0000
  -4   7   8   4932.5    160.8 1 0 1  0.0000
  -3   7   8    296.4    155.2 1 0 1  0.0000
  -2   7   8   2889.2    135.5 1 0 1  0.0000
  -1   7   8   1101.9    142.3 1 0 1  0.0000
   0   7   8   1142.8    111.3 1 0 1  0.0000
   1   7   8   1120.0    141.3 1 0 1  0.0000
   2   7   8   2644.4    311.7 1 0 1  0.0000
   3   7   8     48.3    181.9 1 0 1  0.0000
   4   7   8   4248.6    188.0 1 0 1  0.0000
   5   7   8    232.0    245.2 1 0 1  0.0000
   6   7   8   1985.8     67.0 1 0 1  0.0000
  -8   8   8  12917.5    429.1 1 0 1  0.0000
  -6   8   8  21965.0    371.1 1 0 1  0.0000
  -4   8   8  17491.7    301.2 1 0 1  0.0000
  -2   8   8  14061.9    332.2 1 0 1  0.0000
   0   8   8  46708.3    725.8 1 0 1  0.0000
   2   8   8  13282.5    525.9 1 0 1  0.0000
   4   8   8  13566.7    568.2 1 0 1  0.0000
   6   8   8  17600.0    503.6 1 0 1  0.0000
   0   1   9     25.8     92.7 1 0 1  0.0000
  -1   2   9   2631.0    119.9 1 0 1  0.0000
   0   2   9     62.3     86.0 1 0 1  0.0000
   1   2   9   3048.8     97.0 1 0 1  0.0000
  -2   3   9   1538.1    130.4 1 0 1  0.0000
  -1   3   9   1427.9    121.3 1 0 1  0.0000
   0   3   9  22866.6    304.5 1 0 1  0.0000
   1   3   9   1948.4    105.9 1 0 1  0.0000
   2   3   9   1749.1     90.3 1 0 1  0.0000
  -3   4   9   1165.2    147.2 1 0 1  0.0000
  -2   4   9   1746.8    143.0 1 0 1  0.0000
  -1   4   9    195.3    132.9 1 0 1  0.0000
   0   4   9   2583.4    148.1 1 0 1  0.0000
   1   4   9    226.4    136.3 1 0 1  0.0000
   2   4   9   1935.3    118.5 1 0 1  0.0000
   3   4   9   1661.4     38.1 1 0 1  0.0000
  -4   5   9    597.2    149.8 1 0 1  0.0000
  -3   5   9  10130.5    197.4 1 0 1  0.0000
  -2   5   9   6104.4    165.5 1 0 1  0.0000
  -1   5   9    973.1    129.9 1 0 1  0.0000
   0   5   9  23450.0    280.6 1 0 1  0.0000
   1   5   9    940.3    141.8 1 0 1  0.0000
   2   5   9   6696.7    182.1 1 0 1  0.0000
   3   5   9  10677.5    175.1 1 0 1  0.0000
   4   5   9    388.9    101.9 1 0 1  0.0000
  -5   6   9    250.0     36.1 1 0 1  0.0000
  -4   6   9   2329.1    179.9 1 0 1  0.0000
  -3   6   9  20476.9    289.2 1 0 1  0.0000
  -2   6   9   2446.9    150.0 1 0 1  0.0000
  -1   6   9   5555.3    159.5 1 0 1  0.0000
   0   6   9    280.0    125.2 1 0 1  0.0000
   1   6   9   5188.9    170.3 1 0 1  0.0000
   2   6   9   2479.7    184.7 1 0 1  0.0000
   3   6   9  19997.9    320.5 1 0 1  0.0000
   4   6   9   2533.2    131.9 1 0 1  0.0000
   5   6   9    311.0     34.6 1 0 1  0.0000
  -6   7   9  10607.5    147.2 1 0 1  0.0000
  -5   7   9    761.3     44.6 1 0 1  0.0000
  -4   7   9    338.8     39.2 1 0 1  0.0000
  -3   7   9     47.1    150.5 1 0 1  0.0000
  -2   7   9   1538.3     47.3 1 0 1  0.0000
  -1   7   9    290.0    148.3 1 0 1  0.0000
   0   7   9   7913.6    145.5 1 0 1  0.0000
   1   7   9    162.9    113.4 1 0 1  0.0000
   2   7   9   1648.1    214.1 1 0 1  0.0000
   3   7   9      6.3     36.6 1 0 1  0.0000
   4   7   9    308.0    260.0 1 0 1  0.0000
   5   7   9    715.8     64.8 1 0 1  0.0000
   6   7   9   9554.2    179.4 1 0 1  0.0000
  -7   8   9    622.5     53.2 1 0 1  0.0000
  -6   8   9   2648.8     70.0 1 0 1  0.0000
  -5   8   9     56.7     43.4 1 0 1  0.0000
  -4   8   9   4500.8     83.9 1 0 1  0.0000
  -3   8   9   1292.9     48.5 1 0 1  0.0000
  -2   8   9   2143.8     56.8 1 0 1  0.0000
  -1   8   9   1454.6     49.2 1 0 1  0.0000
   0   8   9     38.3     34.3 1 0 1  0.0000
   1   8   9   1556.3     49.7 1 0 1  0.0000
   2   8   9   2245.0     81.8 1 0 1  0.0000
   3   8   9   1128.8     52.8 1 0 1  0.0000
   4   8   9   3794.2     96.8 1 0 1  0.0000
   5   8   9     44.2     51.0 1 0 1  0.0000
  -8   9   9   2686.7    115.0 1 0 1  0.0000
  -6   9   9  11860.0    237.0 1 0 1  0.0000
  -4   9   9    156.7     60.7 1 0 1  0.0000
  -2   9   9     30.8     58.3 1 0 1  0.0000
   0   9   9  11335.0    213.4 1 0 1  0.0000
   2   9   9    120.0     70.7 1 0 1  0.0000
   4   9   9     97.5    100.0 1 0 1  0.0000
   0   0  10  90113.3   1472.6 1 0 1  0.0000
  -1   1  10  10138.0    335.4 1 0 1  0.0000
   0   1  10    -33.3    118.9 1 0 1  0.0000
   1   1  10   9675.7    251.9 1 0 1  0.0000
  -2   2  10   8177.0    232.6 1 0 1  0.0000
  -1   2  10   1112.8    199.8 1 0 1  0.0000
   0   2  10   3100.8    192.0 1 0 1  0.0000
   1   2  10   1068.1    182.7 1 0 1  0.0000
   2   2  10   9456.5    332.0 1 0 1  0.0000
  -3   3  10   9048.0    273.0 1 0 1  0.0000
  -2   3  10   2381.5    153.4 1 0 1  0.0000
  -1   3  10   7349.4    216.7 1 0 1  0.0000
   0   3  10   1117.5    164.2 1 0 1  0.0000
   1   3  10   8269.4    127.1 1 0 1  0.0000
   2   3  10   2640.0    263.0 1 0 1  0.0000
   3   3  10  10065.0    160.5 1 0 1  0.0000
  -4   4  10    501.3    192.9 1 0 1  0.0000
  -3   4  10     86.9    145.3 1 0 1  0.0000
  -2   4  10    428.6    144.0 1 0 1  0.0000
  -1   4  10   6746.3    158.6 1 0 1  0.0000
   0   4  10   2051.4    121.2 1 0 1  0.0000
   1   4  10   7108.2    159.3 1 0 1  0.0000
   2   4  10    503.9    131.7 1 0 1  0.0000
   3   4  10    157.5     28.1 1 0 1  0.0000
   4   4  10    255.8     44.0 1 0 1  0.0000
  -5   5  10   7979.2    163.8 1 0 1  0.0000
  -4   5  10   3780.9    186.8 1 0 1  0.0000
  -3   5  10    937.5    171.2 1 0 1  0.0000
  -2   5  10   1548.4    144.8 1 0 1  0.0000
  -1   5  10   3375.7    142.8 1 0 1  0.0000
   0   5  10    -21.6    106.7 1 0 1  0.0000
   1   5  10   3377.9    180.5 1 0 1  0.0000
   2   5  10    756.7   1020.2 1 0 1  0.0000
   3   5  10    924.4    127.3 1 0 1  0.0000
   4   5  10   4225.3    143.7 1 0 1  0.0000
   5   5  10   7935.0    157.9 1 0 1  0.0000
  -6   6  10   1814.2     85.6 1 0 1  0.0000
  -5   6  10   1020.0     50.6 1 0 1  0.0000
  -4   6  10   3312.1     70.7 1 0 1  0.0000
  -3   6  10    141.8    142.0 1 0 1  0.0000
  -2   6  10  13700.7    221.7 1 0 1  0.0000
  -1   6  10    785.4    123.2 1 0 1  0.0000
   0   6  10   8082.8    151.7 1 0 1  0.0000
   1   6  10    945.4    150.4 1 0 1  0.0000
   2   6  10  14822.5    198.0 1 0 1  0.0000
   3   6  10     -8.1     42.5 1 0 1  0.0000
   4   6  10   3120.0     64.9 1 0 1  0.0000
   5   6  10    911.9     62.7 1 0 1  0.0000
   6   6  10   1670.0     84.2 1 0 1  0.0000
  -7   7  10   7459.2    168.7 1 0 1  0.0000
  -6   7  10     93.3     44.6 1 0 1  0.0000
  -5   7  10    231.3     45.1 1 0 1  0.0000
  -4   7  10    825.0     48.2 1 0 1  0.0000
  -3   7  10   7308.8    111.5 1 0 1  0.0000
  -2   7  10     58.3     38.2 1 0 1  0.0000
  -1   7  10   7737.5    113.4 1 0 1  0.0000
   0   7  10    157.5     36.1 1 0 1  0.0000
   1   7  10   8426.0    131.9 1 0 1  0.0000
   2   7  10     58.8     44.1 1 0 1  0.0000
   3   7  10   7201.3    128.7 1 0 1  0.0000
   4   7  10    891.3     52.3 1 0 1  0.0000
   5   7  10    154.2     54.6 1 0 1  0.0000
   6   7  10    137.5    102.6 1 0 1  0.0000
  -8   8  10   3707.5    131.8 1 0 1  0.0000
  -7   8  10     36.7     54.0 1 0 1  0.0000
  -6   8  10    360.0     54.4 1 0 1  0.0000
  -5   8  10   3666.3     84.9 1 0 1  0.0000
  -4   8  10   5026.7     92.0 1 0 1  0.0000
  -3   8  10    846.7     50.8 1 0 1  0.0000
  -2   8  10     32.9     40.2 1 0 1  0.0000
  -1   8  10    322.1     42.9 1 0 1  0.0000
   0   8  10   1491.3     51.4 1 0 1  0.0000
   1   8  10    229.0     44.4 1 0 1  0.0000
   2   8  10    126.5     44.6 1 0 1  0.0000
   3   8  10    823.1     64.3 1 0 1  0.0000
   4   8  10   4747.5    102.1 1 0 1  0.0000
   5   8  10   3478.3    115.8 1 0 1  0.0000
  -9   9  10   8282.5    201.5 1 0 1  0.0000
  -8   9  10    378.3     66.2 1 0 1  0.0000
  -7   9  10   7519.6    130.2 1 0 1  0.0000
  -6   9  10     97.1     57.0 1 0 1  0.0000
  -5   9  10     99.2     55.9 1 0 1  0.0000
  -4   9  10   1414.6     63.3 1 0 1  0.0000
  -3   9  10  13498.8    180.0 1 0 1  0.0000
  -2   9  10    610.0     48.1 1 0 1  0.0000
  -1   9  10   4467.5     86.4 1 0 1  0.0000
   0   9  10     -5.8     45.2 1 0 1  0.0000
   1   9  10   4923.1    111.2 1 0 1  0.0000
   2   9  10    669.0     55.9 1 0 1  0.0000
   3   9  10  13988.0    199.8 1 0 1  0.0000
   4   9  10   1343.8    131.2 1 0 1  0.0000
   5   9  10     72.5     82.2 1 0 1  0.0000
 -10  10  10    -47.5    235.0 1 0 1  0.0000
  -8  10  10     93.3    107.7 1 0 1  0.0000
  -6  10  10    415.0     94.5 1 0 1  0.0000
  -4  10  10    749.2     81.3 1 0 1  0.0000
  -2  10  10   5204.2    137.7 1 0 1  0.0000
   0  10  10   7026.7    166.3 1 0 1  0.0000
   2  10  10   5886.3    177.1 1 0 1  0.0000
   4  10  10    597.5    123.4 1 0 1  0.0000
   0   1  11     31.1     26.0 1 0 1  0.0000
  -1   2  11    158.8     49.0 1 0 1  0.0000
   0   2  11   1385.9     40.7 1 0 1  0.0000
   1   2  11     49.4     25.9 1 0 1  0.0000
  -2   3  11  30783.1    432.7 1 0 1  0.0000
  -1   3  11   3646.3     89.8 1 0 1  0.0000
   0   3  11  26057.1    301.3 1 0 1  0.0000
   1   3  11   3789.6     65.6 1 0 1  0.0000
   2   3  11  31994.1    311.9 1 0 1  0.0000
  -3   4  11     47.1     33.3 1 0 1  0.0000
  -2   4  11    927.5     55.4 1 0 1  0.0000
  -1   4  11     63.8     42.2 1 0 1  0.0000
   0   4  11   5574.0     99.2 1 0 1  0.0000
   1   4  11    106.0     37.5 1 0 1  0.0000
   2   4  11    897.5     39.9 1 0 1  0.0000
   3   4  11     75.0     32.0 1 0 1  0.0000
  -4   5  11   2560.4     62.1 1 0 1  0.0000
  -3   5  11   1011.3     45.0 1 0 1  0.0000
  -2   5  11   1424.5     56.0 1 0 1  0.0000
  -1   5  11    113.0     40.3 1 0 1  0.0000
   0   5  11   1702.9     50.3 1 0 1  0.0000
   1   5  11     87.0     41.2 1 0 1  0.0000
   2   5  11   1446.0     58.1 1 0 1  0.0000
   3   5  11   1012.5     49.8 1 0 1  0.0000
   4   5  11   2991.3     65.9 1 0 1  0.0000
  -5   6  11  20706.7    251.4 1 0 1  0.0000
  -4   6  11   1541.3     56.2 1 0 1  0.0000
  -3   6  11   1234.6     50.0 1 0 1  0.0000
  -2   6  11    215.8     40.7 1 0 1  0.0000
  -1   6  11  10507.9    142.3 1 0 1  0.0000
   0   6  11   1641.7     53.1 1 0 1  0.0000
   1   6  11  10661.8    132.1 1 0 1  0.0000
   2   6  11    163.5     43.6 1 0 1  0.0000
   3   6  11   1265.0     61.5 1 0 1  0.0000
   4   6  11   1537.5     56.9 1 0 1  0.0000
   5   6  11  20231.3    295.1 1 0 1  0.0000
  -6   7  11    675.8     58.3 1 0 1  0.0000
  -5   7  11    162.1     55.1 1 0 1  0.0000
  -4   7  11    131.3     44.5 1 0 1  0.0000
  -3   7  11   1710.8     59.2 1 0 1  0.0000
  -2   7  11   2651.7     65.7 1 0 1  0.0000
  -1   7  11    745.5     54.2 1 0 1  0.0000
   0   7  11   2496.5     69.4 1 0 1  0.0000
   1   7  11    863.0     52.8 1 0 1  0.0000
   2   7  11   2703.8     79.8 1 0 1  0.0000
   3   7  11   1705.0     63.2 1 0 1  0.0000
   4   7  11     72.0     47.2 1 0 1  0.0000
   5   7  11    203.3     66.5 1 0 1  0.0000
  -7   8  11    185.0     62.4 1 0 1  0.0000
  -6   8  11    652.1     60.4 1 0 1  0.0000
  -5   8  11   5535.8    105.8 1 0 1  0.0000
  -4   8  11    479.2     61.0 1 0 1  0.0000
  -3   8  11  11813.3    164.7 1 0 1  0.0000
  -2   8  11    134.6     45.3 1 0 1  0.0000
  -1   8  11   9952.5    156.4 1 0 1  0.0000
   0   8  11   3452.0     85.4 1 0 1  0.0000
   1   8  11  10386.9    178.1 1 0 1  0.0000
   2   8  11    119.0     48.2 1 0 1  0.0000
   3   8  11  11550.6    193.1 1 0 1  0.0000
   4   8  11    384.5     59.6 1 0 1  0.0000
   5   8  11   5253.8    160.7 1 0 1  0.0000
  -8   9  11     89.2     70.9 1 0 1  0.0000
  -7   9  11    237.5     67.8 1 0 1  0.0000
  -6   9  11     33.8     63.9 1 0 1  0.0000
  -5   9  11    207.9     61.9 1 0 1  0.0000
  -4   9  11     52.9     57.1 1 0 1  0.0000
  -3   9  11   2547.5     77.8 1 0 1  0.0000
  -2   9  11   2646.7     76.5 1 0 1  0.0000
  -1   9  11    168.8     54.6 1 0 1  0.0000
   0   9  11   6222.0    119.8 1 0 1  0.0000
   1   9  11    258.8     63.9 1 0 1  0.0000
   2   9  11   2755.0     84.0 1 0 1  0.0000
   3   9  11   2703.8     90.8 1 0 1  0.0000
   4   9  11    182.5     68.5 1 0 1  0.0000
   5   9  11     55.0    145.0 1 0 1  0.0000
  -9  10  11     40.4     91.2 1 0 1  0.0000
  -8  10  11    545.8     84.0 1 0 1  0.0000
  -7  10  11    350.4     74.0 1 0 1  0.0000
  -6  10  11    421.7     71.5 1 0 1  0.0000
  -5  10  11   3720.8     94.4 1 0 1  0.0000
  -4  10  11   1977.1     77.4 1 0 1  0.0000
  -3  10  11     84.2     60.8 1 0 1  0.0000
  -2  10  11    115.0     58.4 1 0 1  0.0000
  -1  10  11   2407.5     74.0 1 0 1  0.0000
   0  10  11     71.3     70.5 1 0 1  0.0000
   1  10  11   2586.3     92.7 1 0 1  0.0000
   2  10  11     84.4     84.5 1 0 1  0.0000
   3  10  11     21.3     70.7 1 0 1  0.0000
   4  10  11   2037.5     91.0 1 0 1  0.0000
   5  10  11   4482.5    231.4 1 0 1  0.0000
  -8  11  11   5235.0    179.4 1 0 1  0.0000
  -6  11  11   9036.7    218.4 1 0 1  0.0000
  -4  11  11    640.8    105.5 1 0 1  0.0000
  -2  11  11   -115.0     87.6 1 0 1  0.0000
   0  11  11   1597.5    127.0 1 0 1  0.0000
   2  11  11     81.3    107.0 1 0 1  0.0000
   4  11  11    675.0    122.1 1 0 1  0.0000
   0   0  12  34158.8    667.0 1 0 1  0.0000
  -1   1  12    211.7     57.9 1 0 1  0.0000
   0   1  12   5412.5     74.5 1 0 1  0.0000
   1   1  12    196.9     47.3 1 0 1  0.0000
  -2   2  12   1818.8     99.1 1 0 1  0.0000
  -1   2  12     45.8     37.9 1 0 1  0.0000
   0   2  12     90.6     32.5 1 0 1  0.0000
   1   2  12     67.2     32.3 1 0 1  0.0000
   2   2  12   2007.5     71.6 1 0 1  0.0000
  -3   3  12   2125.0    108.4 1 0 1  0.0000
  -2   3  12    400.6     52.9 1 0 1  0.0000
  -1   3  12    229.0     46.6 1 0 1  0.0000
   0   3  12   2196.8     55.0 1 0 1  0.0000
   1   3  12    274.5     44.9 1 0 1  0.0000
   2   3  12    240.4     37.7 1 0 1  0.0000
   3   3  12   2383.1     79.1 1 0 1  0.0000
  -4   4  12  14977.5    342.3 1 0 1  0.0000
  -3   4  12     90.6     54.7 1 0 1  0.0000
  -2   4  12  10465.6    181.9 1 0 1  0.0000
  -1   4  12    250.6     52.1 1 0 1  0.0000
   0   4  12   6033.8    100.4 1 0 1  0.0000
   1   4  12    204.2     44.1 1 0 1  0.0000
   2   4  12  10726.5    159.5 1 0 1  0.0000
   3   4  12    115.7     39.5 1 0 1  0.0000
   4   4  12  15292.5    272.1 1 0 1  0.0000
  -5   5  12   9233.8    252.4 1 0 1  0.0000
  -4   5  12     85.6     61.3 1 0 1  0.0000
  -3   5  12   1345.6     72.5 1 0 1  0.0000
  -2   5  12   1405.6     72.0 1 0 1  0.0000
  -1   5  12    408.5     50.5 1 0 1  0.0000
   0   5  12   1949.6     61.0 1 0 1  0.0000
   1   5  12    370.5     50.9 1 0 1  0.0000
   2   5  12   1352.5     64.5 1 0 1  0.0000
   3   5  12   1484.5     62.1 1 0 1  0.0000
   4   5  12    -35.5     50.2 1 0 1  0.0000
   5   5  12   9390.8    193.4 1 0 1  0.0000
  -6   6  12    372.5    107.5 1 0 1  0.0000
  -5   6  12    518.8     68.9 1 0 1  0.0000
  -4   6  12    656.3     69.9 1 0 1  0.0000
  -3   6  12    104.4     58.8 1 0 1  0.0000
  -2   6  12    283.1     56.8 1 0 1  0.0000
  -1   6  12   2591.5     75.7 1 0 1  0.0000
   0   6  12   2609.0     75.8 1 0 1  0.0000
   1   6  12   2678.8     87.4 1 0 1  0.0000
   2   6  12    257.5     59.5 1 0 1  0.0000
   3   6  12      1.3     56.2 1 0 1  0.0000
   4   6  12    714.2     81.6 1 0 1  0.0000
   5   6  12    579.4     73.0 1 0 1  0.0000
   6   6  12    372.5    127.8 1 0 1  0.0000
  -7   7  12    396.7     93.1 1 0 1  0.0000
  -6   7  12    665.4     63.3 1 0 1  0.0000
  -5   7  12    399.0     66.6 1 0 1  0.0000
  -4   7  12     96.5     55.8 1 0 1  0.0000
  -3   7  12    546.9     69.0 1 0 1  0.0000
  -2   7  12    165.0     61.0 1 0 1  0.0000
  -1   7  12    296.9     64.2 1 0 1  0.0000
   0   7  12    100.6     56.9 1 0 1  0.0000
   1   7  12    236.9     59.5 1 0 1  0.0000
   2   7  12    110.6     58.8 1 0 1  0.0000
   3   7  12    518.8     61.7 1 0 1  0.0000
   4   7  12    234.2     86.5 1 0 1  0.0000
   5   7  12    568.8     97.9 1 0 1  0.0000
  -8   8  12   8185.0    207.9 1 0 1  0.0000
  -7   8  12   1314.2     77.6 1 0 1  0.0000
  -6   8  12   1980.4     82.0 1 0 1  0.0000
  -5   8  12    892.0     74.4 1 0 1  0.0000
  -4   8  12  17699.0    251.4 1 0 1  0.0000
  -3   8  12   2148.5     80.5 1 0 1  0.0000
  -2   8  12   6146.5    123.7 1 0 1  0.0000
  -1   8  12    249.4     66.8 1 0 1  0.0000
   0   8  12   4288.8    112.5 1 0 1  0.0000
   1   8  12    338.8     74.1 1 0 1  0.0000
   2   8  12   6065.6    136.8 1 0 1  0.0000
   3   8  12   2061.0     77.9 1 0 1  0.0000
   4   8  12  17570.8    312.7 1 0 1  0.0000
   5   8  12    450.0    140.5 1 0 1  0.0000
  -9   9  12    -22.5    138.3 1 0 1  0.0000
  -8   9  12   1067.5     88.6 1 0 1  0.0000
  -7   9  12     83.8     74.5 1 0 1  0.0000
  -6   9  12    876.3     74.5 1 0 1  0.0000
  -5   9  12    674.5     76.9 1 0 1  0.0000
  -4   9  12    250.0     67.8 1 0 1  0.0000
  -3   9  12    -60.5     66.2 1 0 1  0.0000
  -2   9  12    291.0     64.0 1 0 1  0.0000
  -1   9  12    327.5     66.4 1 0 1  0.0000
   0   9  12   1070.8    101.1 1 0 1  0.0000
   1   9  12    280.6     73.4 1 0 1  0.0000
   2   9  12    374.4     84.5 1 0 1  0.0000
   3   9  12    -36.3     74.2 1 0 1  0.0000
   4   9  12    153.3     89.2 1 0 1  0.0000
  -9  10  12    541.7    104.7 1 0 1  0.0000
  -8  10  12    517.1     99.5 1 0 1  0.0000
  -7  10  12    329.6     87.6 1 0 1  0.0000
  -6  10  12     76.3     78.9 1 0 1  0.0000
  -5  10  12    679.0     90.0 1 0 1  0.0000
  -4  10  12    122.5     77.9 1 0 1  0.0000
  -3  10  12    149.0     75.1 1 0 1  0.0000
  -2  10  12    382.0     76.9 1 0 1  0.0000
  -1  10  12   1961.5     88.2 1 0 1  0.0000
   0  10  12   2003.8     95.1 1 0 1  0.0000
   1  10  12   2130.5     85.4 1 0 1  0.0000
   2  10  12    475.8     96.0 1 0 1  0.0000
   3  10  12    235.8     91.7 1 0 1  0.0000
   4  10  12    231.7     95.6 1 0 1  0.0000
   5  10  12    720.0    190.9 1 0 1  0.0000
  -8  11  12     91.7     99.4 1 0 1  0.0000
  -7  11  12     73.8     99.1 1 0 1  0.0000
  -6  11  12    459.0     99.6 1 0 1  0.0000
  -5  11  12   3078.5    115.1 1 0 1  0.0000
  -4  11  12    165.5     82.8 1 0 1  0.0000
  -3  11  12    307.0     83.5 1 0 1  0.0000
  -2  11  12     97.5     88.7 1 0 1  0.0000
  -1  11  12    203.5     80.6 1 0 1  0.0000
   0  11  12   1200.6     95.3 1 0 1  0.0000
   1  11  12    201.3     91.4 1 0 1  0.0000
   2  11  12    343.3    103.8 1 0 1  0.0000
   3  11  12    475.0    100.5 1 0 1  0.0000
   4  11  12     78.8    141.6 1 0 1  0.0000
   5  11  12   3220.0    246.0 1 0 1  0.0000
   6  11  12    317.5    210.1 1 0 1  0.0000
  -6  12  12    880.0    173.9 1 0 1  0.0000
  -4  12  12   6251.3    243.2 1 0 1  0.0000
  -2  12  12   3117.5    173.5 1 0 1  0.0000
   0  12  12   2657.5    163.4 1 0 1  0.0000
   2  12  12   3197.5    234.1 1 0 1  0.0000
   0   1  13     71.6     38.7 1 0 1  0.0000
  -1   2  13  12902.9    161.1 1 0 1  0.0000
   0   2  13  10750.7    140.3 1 0 1  0.0000
   1   2  13  13007.9    160.2 1 0 1  0.0000
  -2   3  13    -83.0     48.8 1 0 1  0.0000
  -1   3  13    148.2     43.4 1 0 1  0.0000
   0   3  13   1450.4     55.5 1 0 1  0.0000
   1   3  13     57.9     46.5 1 0 1  0.0000
   2   3  13     20.0     48.4 1 0 1  0.0000
  -3   4  13   8818.1    168.6 1 0 1  0.0000
  -2   4  13    101.9     68.6 1 0 1  0.0000
  -1   4  13    167.9     48.3 1 0 1  0.0000
   0   4  13   1947.5     58.7 1 0 1  0.0000
   1   4  13    158.8     48.0 1 0 1  0.0000
   2   4  13    158.5     53.3 1 0 1  0.0000
   3   4  13   9368.8    137.7 1 0 1  0.0000
  -4   5  13     25.0     67.7 1 0 1  0.0000
  -3   5  13    296.3     61.0 1 0 1  0.0000
  -2   5  13  15783.1    257.5 1 0 1  0.0000
  -1   5  13   5364.6    100.4 1 0 1  0.0000
   0   5  13  12314.2    172.4 1 0 1  0.0000
   1   5  13   5482.5    102.2 1 0 1  0.0000
   2   5  13  16420.8    210.9 1 0 1  0.0000
   3   5  13    282.0     56.0 1 0 1  0.0000
   4   5  13     74.0     54.5 1 0 1  0.0000
  -5   6  13    564.4     80.9 1 0 1  0.0000
  -4   6  13    204.4     69.9 1 0 1  0.0000
  -3   6  13   1252.5     80.7 1 0 1  0.0000
  -2   6  13    369.4     66.2 1 0 1  0.0000
  -1   6  13   1911.9     85.4 1 0 1  0.0000
   0   6  13    616.5     62.8 1 0 1  0.0000
   1   6  13   1633.5     76.6 1 0 1  0.0000
   2   6  13    374.0     67.5 1 0 1  0.0000
   3   6  13   1131.9     83.8 1 0 1  0.0000
   4   6  13    115.8     72.8 1 0 1  0.0000
   5   6  13    621.3    102.4 1 0 1  0.0000
  -6   7  13   1190.0     96.1 1 0 1  0.0000
  -5   7  13   2113.8    102.6 1 0 1  0.0000
  -4   7  13   1295.6     85.0 1 0 1  0.0000
  -3   7  13    -67.5     70.1 1 0 1  0.0000
  -2   7  13   2016.3     91.1 1 0 1  0.0000
  -1   7  13    548.1     78.2 1 0 1  0.0000
   0   7  13    746.9     77.3 1 0 1  0.0000
   1   7  13    528.8     77.2 1 0 1  0.0000
   2   7  13   2063.5     86.1 1 0 1  0.0000
   3   7  13    124.5     69.7 1 0 1  0.0000
   4   7  13    905.0     90.8 1 0 1  0.0000
   5   7  13   2301.3    135.7 1 0 1  0.0000
  -7   8  13    140.6     99.9 1 0 1  0.0000
  -6   8  13     36.9     95.9 1 0 1  0.0000
  -5   8  13   5877.5    150.9 1 0 1  0.0000
  -4   8  13   1178.1     90.7 1 0 1  0.0000
  -3   8  13    761.9     84.6 1 0 1  0.0000
  -2   8  13    967.5     84.2 1 0 1  0.0000
  -1   8  13   3111.9    112.0 1 0 1  0.0000
   0   8  13   5725.0    137.7 1 0 1  0.0000
   1   8  13   2978.1    104.5 1 0 1  0.0000
   2   8  13    968.0     74.5 1 0 1  0.0000
   3   8  13    881.5     74.0 1 0 1  0.0000
   4   8  13    960.8     95.9 1 0 1  0.0000
  -8   9  13     -8.1    115.8 1 0 1  0.0000
  -7   9  13     55.6     99.8 1 0 1  0.0000
  -6   9  13   4133.8    142.7 1 0 1  0.0000
  -5   9  13   3515.0    126.5 1 0 1  0.0000
  -4   9  13    192.5     94.2 1 0 1  0.0000
  -3   9  13    136.9     89.4 1 0 1  0.0000
  -2   9  13   1013.1     96.3 1 0 1  0.0000
  -1   9  13    580.0     85.5 1 0 1  0.0000
   0   9  13   4143.8    125.0 1 0 1  0.0000
   1   9  13    680.6     88.9 1 0 1  0.0000
   2   9  13    761.5     79.9 1 0 1  0.0000
   3   9  13    121.9     77.9 1 0 1  0.0000
   4   9  13    319.2    111.5 1 0 1  0.0000
  -8  10  13    682.5    130.7 1 0 1  0.0000
  -7  10  13   1334.4    132.3 1 0 1  0.0000
  -6  10  13     41.3    105.2 1 0 1  0.0000
  -5  10  13     10.0     96.6 1 0 1  0.0000
  -4  10  13    201.3     93.5 1 0 1  0.0000
  -3  10  13    965.6    100.2 1 0 1  0.0000
  -2  10  13   1162.5     98.4 1 0 1  0.0000
  -1  10  13   2175.6    110.6 1 0 1  0.0000
   0  10  13    323.1     91.6 1 0 1  0.0000
   1  10  13   2224.2    126.9 1 0 1  0.0000
   2  10  13   1189.2    124.9 1 0 1  0.0000
   3  10  13   1002.5    116.8 1 0 1  0.0000
   4  10  13    123.8    132.8 1 0 1  0.0000
   5  10  13    227.5    220.1 1 0 1  0.0000
  -6  11  13    138.1    121.2 1 0 1  0.0000
  -5  11  13    214.4    113.7 1 0 1  0.0000
  -4  11  13    208.8    113.3 1 0 1  0.0000
  -3  11  13    251.9    113.3 1 0 1  0.0000
  -2  11  13   7350.0    174.6 1 0 1  0.0000
  -1  11  13   1231.7    123.5 1 0 1  0.0000
   0  11  13   3600.8    156.3 1 0 1  0.0000
   1  11  13   1125.8    122.5 1 0 1  0.0000
   2  11  13   7698.3    204.4 1 0 1  0.0000
   3  11  13     67.5    116.0 1 0 1  0.0000
   4  11  13    262.5    225.1 1 0 1  0.0000
   5  11  13    297.5    240.1 1 0 1  0.0000
   6  11  13    167.5    247.5 1 0 1  0.0000
  -4  12  13     90.0    140.3 1 0 1  0.0000
  -3  12  13    909.2    133.3 1 0 1  0.0000
  -2  12  13    -50.0    118.3 1 0 1  0.0000
  -1  12  13     -8.3    119.0 1 0 1  0.0000
   0  12  13   1108.3    137.6 1 0 1  0.0000
   1  12  13    113.3    121.4 1 0 1  0.0000
   2  12  13    -20.0    128.2 1 0 1  0.0000
   3  12  13    900.0    243.5 1 0 1  0.0000
   0   0  14   2753.8    129.8 1 0 1  0.0000
  -1   1  14    202.5     64.5 1 0 1  0.0000
   0   1  14    931.3     57.1 1 0 1  0.0000
   1   1  14    370.6     65.6 1 0 1  0.0000
  -2   2  14   7795.0    179.7 1 0 1  0.0000
  -1   2  14    218.6     48.6 1 0 1  0.0000
   0   2  14    441.3     54.5 1 0 1  0.0000
   1   2  14    268.8     53.9 1 0 1  0.0000
   2   2  14   8691.3    232.4 1 0 1  0.0000
  -3   3  14   3615.0    122.0 1 0 1  0.0000
  -2   3  14    650.8     62.1 1 0 1  0.0000
  -1   3  14   9266.4    132.2 1 0 1  0.0000
   0   3  14   4818.3     98.3 1 0 1  0.0000
   1   3  14   9950.0    149.0 1 0 1  0.0000
   2   3  14    755.0     62.4 1 0 1  0.0000
   3   3  14   3640.8    125.7 1 0 1  0.0000
  -4   4  14   3263.8    155.2 1 0 1  0.0000
  -3   4  14    108.1     71.8 1 0 1  0.0000
  -2   4  14    437.9     52.8 1 0 1  0.0000
  -1   4  14     87.5     49.4 1 0 1  0.0000
   0   4  14    295.0     51.9 1 0 1  0.0000
   1   4  14     69.6     59.1 1 0 1  0.0000
   2   4  14    408.3     63.2 1 0 1  0.0000
   3   4  14     13.1     77.6 1 0 1  0.0000
   4   4  14   3648.8    147.5 1 0 1  0.0000
  -5   5  14   3047.5    155.1 1 0 1  0.0000
  -4   5  14    479.4     84.8 1 0 1  0.0000
  -3   5  14  14510.6    246.9 1 0 1  0.0000
  -2   5  14     14.6     55.2 1 0 1  0.0000
  -1   5  14    802.1     58.4 1 0 1  0.0000
   0   5  14    189.6     61.7 1 0 1  0.0000
   1   5  14    955.0     65.4 1 0 1  0.0000
   2   5  14     24.6     61.6 1 0 1  0.0000
   3   5  14  15441.7    289.7 1 0 1  0.0000
   4   5  14    448.3     80.8 1 0 1  0.0000
   5   5  14   3052.5    193.2 1 0 1  0.0000
  -6   6  14  10631.3    293.1 1 0 1  0.0000
  -5   6  14     51.9     84.8 1 0 1  0.0000
  -4   6  14     85.0     77.4 1 0 1  0.0000
  -3   6  14    161.9     77.9 1 0 1  0.0000
  -2   6  14     58.8     78.5 1 0 1  0.0000
  -1   6  14    867.0     74.3 1 0 1  0.0000
   0   6  14   8392.0    151.9 1 0 1  0.0000
   1   6  14    758.5     74.0 1 0 1  0.0000
   2   6  14     77.5     64.1 1 0 1  0.0000
   3   6  14     27.5     69.1 1 0 1  0.0000
   4   6  14    129.2     85.7 1 0 1  0.0000
   5   6  14   -180.0    175.1 1 0 1  0.0000
  -7   7  14    638.8    141.9 1 0 1  0.0000
  -6   7  14     71.9     97.7 1 0 1  0.0000
  -5   7  14   2444.4    113.6 1 0 1  0.0000
  -4   7  14    -65.0     86.6 1 0 1  0.0000
  -3   7  14    407.5     88.0 1 0 1  0.0000
  -2   7  14    592.5     86.6 1 0 1  0.0000
  -1   7  14   2067.5     93.1 1 0 1  0.0000
   0   7  14    125.0     81.5 1 0 1  0.0000
   1   7  14   1826.0     90.4 1 0 1  0.0000
   2   7  14    539.5     78.7 1 0 1  0.0000
   3   7  14    176.0     73.9 1 0 1  0.0000
   4   7  14    127.5    109.2 1 0 1  0.0000
  -8   8  14   1653.8    199.3 1 0 1  0.0000
  -7   8  14   1318.1    121.2 1 0 1  0.0000
  -6   8  14   3226.9    128.6 1 0 1  0.0000
  -5   8  14    208.1    100.1 1 0 1  0.0000
  -4   8  14   3276.3    125.4 1 0 1  0.0000
  -3   8  14   2343.1    114.6 1 0 1  0.0000
  -2   8  14   3123.8    129.8 1 0 1  0.0000
  -1   8  14    755.5     86.2 1 0 1  0.0000
   0   8  14   7355.6    166.1 1 0 1  0.0000
   1   8  14    615.5     81.8 1 0 1  0.0000
   2   8  14   2863.0    100.3 1 0 1  0.0000
   3   8  14   2116.0     98.6 1 0 1  0.0000
   4   8  14   3135.0    138.7 1 0 1  0.0000
  -7   9  14    355.6    128.0 1 0 1  0.0000
  -6   9  14    378.8    119.0 1 0 1  0.0000
  -5   9  14   2603.8    130.9 1 0 1  0.0000
  -4   9  14     35.0    103.5 1 0 1  0.0000
  -3   9  14     59.4     95.4 1 0 1  0.0000
  -2   9  14    289.4    103.6 1 0 1  0.0000
  -1   9  14   1163.8    103.9 1 0 1  0.0000
   0   9  14    290.6     95.0 1 0 1  0.0000
   1   9  14   1178.5     93.2 1 0 1  0.0000
   2   9  14    290.6    114.0 1 0 1  0.0000
   3   9  14     60.6    112.9 1 0 1  0.0000
   4   9  14    -82.5    148.6 1 0 1  0.0000
   5   9  14   3257.5    277.2 1 0 1  0.0000
  -6  10  14   4643.8    166.9 1 0 1  0.0000
  -5  10  14     90.0    119.2 1 0 1  0.0000
  -4  10  14    184.4    114.6 1 0 1  0.0000
  -3  10  14    507.5    120.2 1 0 1  0.0000
  -2  10  14    908.8    108.5 1 0 1  0.0000
  -1  10  14    457.5    102.5 1 0 1  0.0000
   0  10  14   2152.5    129.7 1 0 1  0.0000
   1  10  14    531.7    120.2 1 0 1  0.0000
   2  10  14   1005.0    111.8 1 0 1  0.0000
   3  10  14    540.8    127.8 1 0 1  0.0000
   4  10  14    495.0    240.3 1 0 1  0.0000
   5  10  14   -135.0    242.5 1 0 1  0.0000
   6  10  14   4227.5    329.9 1 0 1  0.0000
  -4  11  14    166.9    125.6 1 0 1  0.0000
  -3  11  14   8176.9    194.7 1 0 1  0.0000
  -2  11  14     75.8    131.6 1 0 1  0.0000
  -1  11  14    341.7    131.0 1 0 1  0.0000
   0  11  14    342.5    132.8 1 0 1  0.0000
   1  11  14    209.2    135.7 1 0 1  0.0000
   2  11  14   -112.5    130.8 1 0 1  0.0000
   3  11  14   7511.3    265.2 1 0 1  0.0000
   4  11  14    380.0    242.7 1 0 1  0.0000
   0   1  15    338.3     60.9 1 0 1  0.0000
  -1   2  15    364.6     56.3 1 0 1  0.0000
   0   2  15    153.2     56.9 1 0 1  0.0000
   1   2  15    477.5     67.6 1 0 1  0.0000
  -2   3  15   3595.7     88.4 1 0 1  0.0000
  -1   3  15    622.1     70.8 1 0 1  0.0000
   0   3  15     11.7     60.9 1 0 1  0.0000
   1   3  15    575.8     64.3 1 0 1  0.0000
   2   3  15   3801.3    116.4 1 0 1  0.0000
  -3   4  15     66.3     78.0 1 0 1  0.0000
  -2   4  15    -19.6     62.5 1 0 1  0.0000
  -1   4  15    150.8     62.6 1 0 1  0.0000
   0   4  15   2082.1     81.1 1 0 1  0.0000
   1   4  15     97.9     64.4 1 0 1  0.0000
   2   4  15    -38.3     63.8 1 0 1  0.0000
   3   4  15     15.0     74.4 1 0 1  0.0000
  -4   5  15    816.9     94.3 1 0 1  0.0000
  -3   5  15    904.2     77.2 1 0 1  0.0000
  -2   5  15   2989.6     88.5 1 0 1  0.0000
  -1   5  15    -28.5     71.6 1 0 1  0.0000
   0   5  15   1597.0     87.5 1 0 1  0.0000
   1   5  15    -35.0     77.4 1 0 1  0.0000
   2   5  15   3090.5    102.2 1 0 1  0.0000
   3   5  15   1024.4     96.3 1 0 1  0.0000
   4   5  15    662.5    163.3 1 0 1  0.0000
  -5   6  15   1485.6    110.4 1 0 1  0.0000
  -4   6  15    794.4    100.1 1 0 1  0.0000
  -3   6  15   1223.8     98.7 1 0 1  0.0000
  -2   6  15     65.0     84.8 1 0 1  0.0000
  -1   6  15   2183.5     98.5 1 0 1  0.0000
   0   6  15    432.5     79.2 1 0 1  0.0000
   1   6  15   2017.0     97.0 1 0 1  0.0000
   2   6  15     91.5     80.5 1 0 1  0.0000
   3   6  15   1015.6     98.6 1 0 1  0.0000
   4   6  15    488.3    104.9 1 0 1  0.0000
  -6   7  15    973.8    117.4 1 0 1  0.0000
  -5   7  15    212.5    103.5 1 0 1  0.0000
  -4   7  15    -32.5    105.3 1 0 1  0.0000
  -3   7  15    577.5    100.9 1 0 1  0.0000
  -2   7  15    681.5     92.2 1 0 1  0.0000
  -1   7  15    145.0     89.6 1 0 1  0.0000
   0   7  15    139.5     80.9 1 0 1  0.0000
   1   7  15     35.5     88.6 1 0 1  0.0000
   2   7  15    554.5     89.9 1 0 1  0.0000
   3   7  15    503.8     98.7 1 0 1  0.0000
   4   7  15     80.0    112.2 1 0 1  0.0000
  -6   8  15    -18.8    123.4 1 0 1  0.0000
  -5   8  15     73.1    113.6 1 0 1  0.0000
  -4   8  15    -15.0    114.7 1 0 1  0.0000
  -3   8  15    415.0    101.5 1 0 1  0.0000
  -2   8  15    112.0     89.2 1 0 1  0.0000
  -1   8  15   1279.4    110.7 1 0 1  0.0000
   0   8  15    948.0     98.3 1 0 1  0.0000
   1   8  15   1488.5    103.0 1 0 1  0.0000
   2   8  15     61.0    106.5 1 0 1  0.0000
   3   8  15    442.5    113.5 1 0 1  0.0000
   4   8  15     11.3    154.8 1 0 1  0.0000
   5   8  15   -130.0    237.5 1 0 1  0.0000
  -5   9  15     11.9    124.4 1 0 1  0.0000
  -4   9  15     18.8    114.9 1 0 1  0.0000
  -3   9  15    386.9    115.4 1 0 1  0.0000
  -2   9  15    282.5     95.7 1 0 1  0.0000
  -1   9  15     41.3    110.5 1 0 1  0.0000
   0   9  15    192.0    103.9 1 0 1  0.0000
   1   9  15    -59.0     94.6 1 0 1  0.0000
   2   9  15    239.4    106.1 1 0 1  0.0000
   3   9  15    586.3    168.3 1 0 1  0.0000
   4   9  15    110.0    245.0 1 0 1  0.0000
   5   9  15   -150.0    260.0 1 0 1  0.0000
  -3  10  15   1418.8    140.3 1 0 1  0.0000
  -2  10  15   -135.8    135.6 1 0 1  0.0000
  -1  10  15    799.2    133.6 1 0 1  0.0000
   0  10  15    -90.8    141.4 1 0 1  0.0000
   1  10  15    992.5    152.2 1 0 1  0.0000
   2  10  15    217.5    146.6 1 0 1  0.0000
   3  10  15   1247.5    178.3 1 0 1  0.0000
   0   0  16  74937.5   2024.6 1 0 1  0.0000
  -1   1  16    199.2     98.8 1 0 1  0.0000
   0   1  16    290.5     73.6 1 0 1  0.0000
   1   1  16    -11.3    109.7 1 0 1  0.0000
  -2   2  16    186.7    109.7 1 0 1  0.0000
  -1   2  16    -18.3     68.8 1 0 1  0.0000
   0   2  16    156.3     73.1 1 0 1  0.0000
   1   2  16     82.5     74.8 1 0 1  0.0000
   2   2  16    323.8    127.8 1 0 1  0.0000
  -3   3  16   1622.5    105.5 1 0 1  0.0000
  -2   3  16   2434.7     82.2 1 0 1  0.0000
  -1   3  16     27.1     65.8 1 0 1  0.0000
   0   3  16     68.6     70.3 1 0 1  0.0000
   1   3  16    111.7     73.9 1 0 1  0.0000
   2   3  16   2738.0    106.0 1 0 1  0.0000
   3   3  16   1770.0    149.2 1 0 1  0.0000
  -4   4  16   2225.8    135.7 1 0 1  0.0000
  -3   4  16    578.6     72.6 1 0 1  0.0000
  -2   4  16   1255.4     81.3 1 0 1  0.0000
  -1   4  16   1252.5     87.7 1 0 1  0.0000
   0   4  16   5188.3    117.3 1 0 1  0.0000
   1   4  16   1162.9     87.4 1 0 1  0.0000
   2   4  16   1353.3    113.3 1 0 1  0.0000
   3   4  16    666.3    128.8 1 0 1  0.0000
   4   4  16   2070.0    262.6 1 0 1  0.0000
  -5   5  16    231.3    154.0 1 0 1  0.0000
  -4   5  16    693.8     97.4 1 0 1  0.0000
  -3   5  16   6606.7    139.5 1 0 1  0.0000
  -2   5  16   1094.6     87.8 1 0 1  0.0000
  -1   5  16    134.0     86.6 1 0 1  0.0000
   0   5  16    172.0     88.2 1 0 1  0.0000
   1   5  16    118.0     84.5 1 0 1  0.0000
   2   5  16   1438.1    124.5 1 0 1  0.0000
   3   5  16   6845.6    170.3 1 0 1  0.0000
   4   5  16    560.0    185.5 1 0 1  0.0000
  -6   6  16    753.8    179.1 1 0 1  0.0000
  -5   6  16    101.3    117.5 1 0 1  0.0000
  -4   6  16    180.6    105.2 1 0 1  0.0000
  -3   6  16    152.5     97.7 1 0 1  0.0000
  -2   6  16    930.0     97.4 1 0 1  0.0000
  -1   6  16    312.0     95.9 1 0 1  0.0000
   0   6  16  14530.0    234.7 1 0 1  0.0000
   1   6  16    179.0     94.0 1 0 1  0.0000
   2   6  16   1101.9    119.5 1 0 1  0.0000
   3   6  16    326.3    106.8 1 0 1  0.0000
   4   6  16     -3.8    143.5 1 0 1  0.0000
   5   6  16    265.0    237.6 1 0 1  0.0000
  -5   7  16   1375.0    144.2 1 0 1  0.0000
  -4   7  16    151.9    123.1 1 0 1  0.0000
  -3   7  16    584.4    121.9 1 0 1  0.0000
  -2   7  16    210.0    135.8 1 0 1  0.0000
  -1   7  16    231.3    113.0 1 0 1  0.0000
   0   7  16     96.0     96.3 1 0 1  0.0000
   1   7  16    -67.5     92.8 1 0 1  0.0000
   2   7  16    278.1    109.6 1 0 1  0.0000
   3   7  16    662.5    139.2 1 0 1  0.0000
   4   7  16    151.3    168.0 1 0 1  0.0000
   5   7  16   1045.0    273.7 1 0 1  0.0000
  -4   8  16   5075.6    185.3 1 0 1  0.0000
  -3   8  16   1621.9    133.6 1 0 1  0.0000
  -2   8  16   2886.7    160.5 1 0 1  0.0000
  -1   8  16     39.2    134.7 1 0 1  0.0000
   0   8  16   1181.7    139.3 1 0 1  0.0000
   1   8  16     12.5    131.0 1 0 1  0.0000
   2   8  16   3280.8    178.5 1 0 1  0.0000
   3   8  16   1507.5    191.6 1 0 1  0.0000
   4   8  16   5660.0    366.0 1 0 1  0.0000
   0   9  16    173.3    137.5 1 0 1  0.0000
   0   1  17    945.6    100.9 1 0 1  0.0000
  -1   2  17     93.8     81.6 1 0 1  0.0000
   0   2  17    238.5     90.0 1 0 1  0.0000
   1   2  17     60.6    100.4 1 0 1  0.0000
  -2   3  17   6003.8    161.6 1 0 1  0.0000
  -1   3  17    190.0     99.9 1 0 1  0.0000
   0   3  17    102.1     89.7 1 0 1  0.0000
   1   3  17     49.5     98.7 1 0 1  0.0000
   2   3  17   6143.8    169.7 1 0 1  0.0000
  -3   4  17    106.5     95.9 1 0 1  0.0000
  -2   4  17    233.1    105.4 1 0 1  0.0000
  -1   4  17    -52.5    105.1 1 0 1  0.0000
   0   4  17   1280.0    121.1 1 0 1  0.0000
   1   4  17     47.5    120.9 1 0 1  0.0000
   2   4  17    370.0    123.9 1 0 1  0.0000
   3   4  17     81.7    131.4 1 0 1  0.0000
  -4   5  17     94.4    136.0 1 0 1  0.0000
  -3   5  17   2370.0    137.9 1 0 1  0.0000
  -2   5  17    157.5    126.6 1 0 1  0.0000
  -1   5  17     27.5    135.2 1 0 1  0.0000
   0   5  17    399.2    120.6 1 0 1  0.0000
   1   5  17     75.0    123.6 1 0 1  0.0000
   2   5  17     16.3    152.3 1 0 1  0.0000
   3   5  17   2190.0    273.0 1 0 1  0.0000
   4   5  17    127.5    161.1 1 0 1  0.0000
  -3   6  17    239.2    129.2 1 0 1  0.0000
  -2   6  17    601.7    128.3 1 0 1  0.0000
  -1   6  17   3355.8    169.6 1 0 1  0.0000
   0   6  17    475.8    134.3 1 0 1  0.0000
   1   6  17   3043.3    165.4 1 0 1  0.0000
   2   6  17    425.0    136.4 1 0 1  0.0000
   3   6  17    190.0    355.0 1 0 1  0.0000
   0   0  18    960.0    221.3 1 0 1  0.0000
  -1   1  18    135.0    157.2 1 0 1  0.0000
   0   1  18    179.4    106.6 1 0 1  0.0000
   1   1  18    160.0    167.8 1 0 1  0.0000
  -2   2  18   4037.5    215.5 1 0 1  0.0000
  -1   2  18     63.8    111.7 1 0 1  0.0000
   0   2  18    -13.8    115.5 1 0 1  0.0000
   1   2  18    -35.6    117.9 1 0 1  0.0000
   2   2  18   4095.0    223.4 1 0 1  0.0000
  -2   3  18    352.5    130.5 1 0 1  0.0000
  -1   3  18   3307.5    149.8 1 0 1  0.0000
   0   3  18   2683.8    143.3 1 0 1  0.0000
   1   3  18   3437.5    168.2 1 0 1  0.0000
 999
